# Supplementary material for: 1,1′-Bis(tert-butyl­dimethyl­sil­yl)ferrocene
Source: Acta Crystallogr Sect E Struct Rep Online. 2012 Dec 12;69(Pt 1):m46. doi: 10.1107/S1600536812049069 (PMC3588248; doi:10.1107/S1600536812049069)
Supplement: Supplementary file 2 [file e-69-00m46-Isup2.hkl]

# 
# h,k,l, Fc-squared, Fo-squared, sigma(Fo-squared) and status flag 
# 
data_I
_shelx_title ' pbcn      Pbcn         R = 0.03' 
_shelx_refln_list_code          4 
_shelx_F_calc_maximum      256.44 
_exptl_crystal_F_000       896.00 
_reflns_d_resolution_high  0.7780 
 
loop_ 
 _symmetry_equiv_pos_as_xyz 
 'x, y, z' 
 '-x+1/2, -y+1/2, z+1/2' 
 'x+1/2, -y+1/2, -z' 
 '-x, y, -z+1/2' 
 '-x, -y, -z' 
 'x-1/2, y-1/2, -z-1/2' 
 '-x-1/2, y-1/2, z' 
 'x, -y, z-1/2' 
 
_cell_length_a     7.1282 
_cell_length_b    12.1466 
_cell_length_c    26.3630 
_cell_angle_alpha  90.000 
_cell_angle_beta   90.000 
_cell_angle_gamma  90.000 
 
_shelx_F_squared_multiplier     1.000 
 
loop_ 
 _refln_index_h 
 _refln_index_k 
 _refln_index_l 
 _refln_F_squared_calc 
 _refln_F_squared_meas 
 _refln_F_squared_sigma 
 _refln_observed_status 
   2   0   0      590.43      733.95     18.52 o 
   4   0   0     7454.16     7763.25    159.61 o 
   6   0   0     3163.81     3255.06    104.98 o 
   8   0   0     1416.72     1388.74     64.85 o 
   1   1   0    48830.37    42173.79   1021.98 o 
   3   1   0     3488.44     3131.35     49.76 o 
   5   1   0     4554.98     4268.43     88.70 o 
   7   1   0     4311.60     4173.26     94.29 o 
   9   1   0       78.37       88.00     29.21 o 
   0   2   0    33398.66    31993.60    989.97 o 
   2   2   0      894.31      982.05     50.99 o 
   4   2   0     5413.74     5186.20     88.01 o 
   6   2   0     3888.48     3693.55     82.28 o 
   8   2   0     1235.01     1186.79     41.87 o 
   1   3   0     1621.01     1661.05     39.02 o 
   3   3   0     1612.90     1610.79     30.36 o 
   5   3   0      290.02      327.07     14.46 o 
   7   3   0     3045.66     3083.48     75.18 o 
   0   4   0     2050.66     1926.90     43.47 o 
   2   4   0        4.87        0.93      1.71 o 
   4   4   0     2034.94     2083.92     54.05 o 
   6   4   0      483.70      515.33     22.11 o 
   8   4   0      284.32      274.11     20.63 o 
   1   5   0     4209.42     4582.94     68.65 o 
   3   5   0      594.89      525.62     13.37 o 
   5   5   0       13.28       16.21      3.83 o 
   7   5   0      538.73      571.53     25.73 o 
   0   6   0        6.63        0.40      3.44 o 
   2   6   0      834.77      806.71     17.69 o 
   4   6   0       26.50       19.64      3.96 o 
   6   6   0      413.90      429.48     24.00 o 
   8   6   0        0.12       -4.82      6.68 o 
   1   7   0      911.65      884.28     19.03 o 
   3   7   0       74.40       51.27      5.98 o 
   5   7   0       77.71       92.58      8.99 o 
   7   7   0      723.87      734.33     35.56 o 
   0   8   0      855.73      814.31     26.44 o 
   2   8   0      574.62      494.86     13.92 o 
   4   8   0      762.32      694.47     31.70 o 
   6   8   0      316.94      312.29     21.73 o 
   1   9   0       27.41       29.83      4.90 o 
   3   9   0      780.54      735.11     21.73 o 
   5   9   0        3.89        0.90      3.68 o 
   7   9   0      766.83      786.79     37.40 o 
   0  10   0     1364.93     1280.66     49.02 o 
   2  10   0        3.79       11.00      3.84 o 
   4  10   0     1150.75     1162.30     44.69 o 
   6  10   0       72.04       81.43     13.09 o 
   1  11   0     2584.99     2589.82     53.39 o 
   3  11   0      817.12      788.62     27.78 o 
   5  11   0     2558.41     2600.09     65.75 o 
   0  12   0     7041.49     6807.73    188.33 o 
   2  12   0     1854.35     1909.18     49.72 o 
   4  12   0     3813.13     4082.23    106.03 o 
   1  13   0     4618.97     4513.06    104.79 o 
   3  13   0     2463.70     2490.11     89.92 o 
   0  14   0     1856.86     1912.86    105.91 o 
   2  14   0     2662.88     2709.72     93.76 o 
   1  15   0      272.06      257.50     24.11 o 
   1   1   1     9053.33     9653.35    110.15 o 
   2   1   1        0.02       -0.70      0.70 o 
   3   1   1     1303.64     1316.31     17.11 o 
   4   1   1       26.60       61.84      3.51 o 
   5   1   1     1032.68     1028.64     21.72 o 
   6   1   1      876.84      801.53     24.54 o 
   7   1   1        0.53       -2.62      4.26 o 
   8   1   1      511.32      509.73     19.03 o 
   9   1   1        0.26       -0.36      4.07 o 
   0   2   1    45132.26    37577.39    889.75 o 
   1   2   1     9288.17     9728.54    100.04 o 
   2   2   1     1969.70     1952.40     23.69 o 
   3   2   1      838.96      801.94     11.97 o 
   4   2   1     3811.89     3860.33     47.96 o 
   5   2   1     1374.90     1320.27     25.61 o 
   6   2   1      674.13      690.47     18.34 o 
   7   2   1      455.80      445.86     15.78 o 
   8   2   1      202.70      197.04     11.86 o 
   9   2   1      462.94      457.11     19.09 o 
   1   3   1     8094.19     8268.92     86.18 o 
   2   3   1     2017.04     2308.20     28.25 o 
   3   3   1     5879.87     5581.37     58.35 o 
   4   3   1     1927.45     1916.08     28.59 o 
   5   3   1     1570.30     1408.60     26.93 o 
   6   3   1      627.76      613.02     17.08 o 
   7   3   1     1761.52     1761.70     35.75 o 
   8   3   1       29.16       21.79      5.61 o 
   0   4   1     4268.08     4585.91     73.43 o 
   1   4   1     2748.63     2779.17     31.56 o 
   2   4   1     6671.42     6747.85     69.46 o 
   3   4   1       13.68       13.31      1.79 o 
   4   4   1     2132.19     2058.75     30.86 o 
   5   4   1      268.80      256.04      8.36 o 
   6   4   1     1860.15     1894.55     33.41 o 
   7   4   1       53.23       49.53      6.59 o 
   8   4   1      626.71      619.54     20.21 o 
   1   5   1     2951.47     2958.27     34.12 o 
   2   5   1     3028.82     3172.27     35.52 o 
   3   5   1     4373.78     4446.90     48.73 o 
   4   5   1        0.87        1.14      1.55 o 
   5   5   1        6.83        7.61      2.35 o 
   6   5   1      623.20      659.71     16.97 o 
   7   5   1     2441.23     2418.68     48.29 o 
   8   5   1       95.66      100.33      9.72 o 
   0   6   1        8.16       12.73      2.50 o 
   1   6   1      245.80      339.02      7.20 o 
   2   6   1     3189.29     3548.24     39.80 o 
   3   6   1       21.54       29.82      2.61 o 
   4   6   1        7.33        7.35      2.05 o 
   5   6   1     1688.94     1668.08     26.89 o 
   6   6   1     1567.61     1498.51     32.99 o 
   7   6   1      524.95      517.87     20.48 o 
   8   6   1     1241.34     1280.55     43.80 o 
   1   7   1       48.68       44.27      2.97 o 
   2   7   1      476.91      521.67      9.77 o 
   3   7   1     1340.35     1459.02     20.39 o 
   4   7   1      138.93      152.46      6.67 o 
   5   7   1      646.33      605.02     16.16 o 
   6   7   1      676.79      691.14     22.97 o 
   7   7   1     1758.88     1693.26     41.93 o 
   8   7   1      187.44      218.60     17.12 o 
   0   8   1      695.16      561.70     15.91 o 
   1   8   1       36.29       24.69      2.37 o 
   2   8   1     2276.51     2274.08     30.14 o 
   3   8   1      508.85      526.12     11.92 o 
   4   8   1     1006.82      995.82     21.55 o 
   5   8   1        5.23       10.53      3.27 o 
   6   8   1     1015.30     1061.05     33.89 o 
   7   8   1        1.62        8.06      4.36 o 
   1   9   1     4212.67     4080.92     51.28 o 
   2   9   1      243.27      222.14      7.49 o 
   3   9   1     1674.00     1591.69     25.60 o 
   4   9   1      346.19      366.61     12.30 o 
   5   9   1     1312.86     1263.09     27.01 o 
   6   9   1      127.43      129.83     12.13 o 
   7   9   1        3.86       10.21      5.30 o 
   0  10   1     2356.87     2337.73     61.86 o 
   1  10   1       59.15       41.69      4.17 o 
   2  10   1     2862.44     2811.49     39.47 o 
   3  10   1       13.17       17.89      2.74 o 
   4  10   1     1849.72     1803.11     33.93 o 
   5  10   1     1676.72     1680.92     33.58 o 
   6  10   1      540.08      532.82     20.96 o 
   7  10   1      150.67      172.82     18.20 o 
   1  11   1     1043.85     1039.58     25.84 o 
   2  11   1       56.99       53.09      5.09 o 
   3  11   1     1615.87     1650.80     34.18 o 
   4  11   1     1030.82     1010.94     23.82 o 
   5  11   1     1262.56     1314.42     29.41 o 
   6  11   1      790.92      860.41     27.60 o 
   0  12   1      164.77      199.76     13.68 o 
   1  12   1       10.81       11.32      2.70 o 
   2  12   1     1027.71      982.54     24.16 o 
   3  12   1       27.81       28.36      5.79 o 
   4  12   1       21.36       25.81      6.15 o 
   5  12   1       48.89       55.01      7.34 o 
   1  13   1        0.24        2.86      4.28 o 
   2  13   1      126.71      142.86     10.19 o 
   3  13   1       11.93       17.05      6.62 o 
   4  13   1        3.36        3.81      4.07 o 
   5  13   1      145.04      167.05     31.12 o 
   0  14   1      721.57      705.96     41.28 o 
   1  14   1      142.41      125.29     17.89 o 
   2  14   1      668.71      722.01     28.76 o 
   1  15   1     1018.00     1055.64     36.91 o 
   2  15   1      291.78      273.95     16.22 o 
   1   0   2    14676.44    14602.76    219.81 o 
   2   0   2      215.47      216.80      7.60 o 
   3   0   2      504.10      426.30      9.47 o 
   4   0   2    10281.79     9928.73    217.30 o 
   5   0   2     1050.51      889.34     38.37 o 
   6   0   2     1046.60     1030.08     32.96 o 
   7   0   2     1479.87     1389.14     47.36 o 
   8   0   2     1412.11     1369.10     54.68 o 
   9   0   2      826.54      823.58     39.37 o 
   1   1   2    13375.18    14443.20    162.91 o 
   2   1   2      275.80      339.22      6.23 o 
   3   1   2     2412.58     2434.36     28.97 o 
   4   1   2      631.27      595.39     10.12 o 
   5   1   2     2684.75     2656.14     42.75 o 
   6   1   2     1541.86     1521.10     36.03 o 
   7   1   2     2173.12     2024.33     39.11 o 
   8   1   2      435.25      432.29     17.91 o 
   9   1   2      274.50      279.33     16.74 o 
   0   2   2    31003.65    29721.23    558.24 o 
   1   2   2       82.47       92.17      2.93 o 
   2   2   2     1099.69     1063.42     13.23 o 
   3   2   2       41.11       28.33      2.21 o 
   4   2   2     3353.84     3334.60     42.35 o 
   5   2   2      108.76      142.96      7.09 o 
   6   2   2     1222.56     1237.30     26.40 o 
   7   2   2      269.80      292.34     12.71 o 
   8   2   2     1806.88     1751.21     37.59 o 
   9   2   2       86.20       85.00      9.62 o 
   1   3   2     7755.37     8205.96    108.44 o 
   2   3   2     2489.43     2715.91     31.12 o 
   3   3   2      935.13      881.05     12.36 o 
   4   3   2        1.78        1.27      1.52 o 
   5   3   2     1897.47     1943.38     31.07 o 
   6   3   2     1376.22     1361.12     28.11 o 
   7   3   2     1617.52     1606.39     33.65 o 
   8   3   2      412.52      435.56     16.60 o 
   0   4   2      215.01      217.06      6.59 o 
   1   4   2     3037.72     3372.64     41.83 o 
   2   4   2     2769.53     2730.49     31.93 o 
   3   4   2     2037.45     2069.62     30.53 o 
   4   4   2     2107.63     2042.93     29.11 o 
   5   4   2     3436.34     3411.91     45.52 o 
   6   4   2      197.59      210.43     10.31 o 
   7   4   2      700.11      732.28     22.18 o 
   8   4   2      554.73      538.44     19.90 o 
   1   5   2      848.51      828.45     12.94 o 
   2   5   2     5953.30     6417.10     70.61 o 
   3   5   2      649.39      632.91     10.68 o 
   4   5   2      493.99      494.10     12.16 o 
   5   5   2      598.96      561.18     19.91 o 
   6   5   2      656.87      642.76     19.52 o 
   7   5   2       11.90        5.08      4.33 o 
   8   5   2      466.66      437.79     20.60 o 
   0   6   2     4247.90     4739.19     71.72 o 
   1   6   2      130.94      147.20      4.78 o 
   2   6   2     1361.83     1431.10     19.78 o 
   3   6   2       51.41       71.44      3.61 o 
   4   6   2      252.37      235.81      7.21 o 
   5   6   2      108.32      119.57      6.19 o 
   6   6   2       26.59       32.18      6.15 o 
   7   6   2       35.16       33.80      7.12 o 
   8   6   2        0.65        4.79     10.84 o 
   1   7   2      337.76      341.65      8.78 o 
   2   7   2      127.39      113.76      4.38 o 
   3   7   2      147.61      123.59      6.88 o 
   4   7   2      805.96      781.93     16.75 o 
   5   7   2      240.24      253.86      9.29 o 
   6   7   2      588.09      607.01     21.18 o 
   7   7   2      699.48      713.98     24.78 o 
   8   7   2       20.38       28.97      9.79 o 
   0   8   2     2572.15     2451.55     42.37 o 
   1   8   2        0.02        2.04      1.42 o 
   2   8   2        7.47        6.30      1.67 o 
   3   8   2      156.99      133.48      5.89 o 
   4   8   2      727.41      708.16     17.48 o 
   5   8   2     2800.30     2750.88     45.54 o 
   6   8   2       80.67       79.87      9.64 o 
   7   8   2      951.23      998.59     28.03 o 
   1   9   2     1009.57      955.83     17.20 o 
   2   9   2        4.70        5.45      1.91 o 
   3   9   2      832.51      839.14     16.54 o 
   4   9   2     2028.76     2010.26     35.80 o 
   5   9   2      237.39      237.02     11.58 o 
   6   9   2     1761.90     1824.39     43.25 o 
   7   9   2      638.91      653.06     23.60 o 
   0  10   2     5976.44     5813.12    100.41 o 
   1  10   2       17.74       16.08      3.13 o 
   2  10   2      149.83      162.86      8.17 o 
   3  10   2      753.97      760.81     16.97 o 
   4  10   2      800.39      761.61     19.42 o 
   5  10   2      528.48      544.85     16.95 o 
   6  10   2      621.03      630.24     22.94 o 
   7  10   2       42.80       42.26      8.04 o 
   1  11   2     2054.65     2006.30     34.90 o 
   2  11   2      412.80      402.24     12.61 o 
   3  11   2      249.05      236.83     11.92 o 
   4  11   2        0.16        3.67      3.80 o 
   5  11   2     1171.94     1212.24     27.89 o 
   6  11   2      207.52      212.44     22.88 o 
   0  12   2     2147.03     2185.14     62.61 o 
   1  12   2      713.26      689.37     19.32 o 
   2  12   2      474.37      442.91     15.78 o 
   3  12   2      553.88      539.78     28.53 o 
   4  12   2     1033.64     1107.46     30.76 o 
   5  12   2      774.76      755.18     26.65 o 
   1  13   2      942.57      999.89     25.64 o 
   2  13   2       98.41       95.66      9.30 o 
   3  13   2      921.28      919.78     34.51 o 
   4  13   2      170.07      182.71     13.67 o 
   5  13   2      630.94      631.47     40.71 o 
   0  14   2      458.21      483.11     27.07 o 
   1  14   2       31.20       29.42      6.00 o 
   2  14   2      863.05      926.81     27.33 o 
   3  14   2       12.32       13.65     16.38 o 
   4  14   2      746.99      815.04     67.69 o 
   1  15   2      324.03      335.01     19.20 o 
   2  15   2        1.16        0.04      4.38 o 
   1   1   3      485.25      460.28      6.85 o 
   2   1   3     1360.77     1421.83     18.49 o 
   3   1   3       92.96       97.01      3.40 o 
   4   1   3       91.10       79.09      3.33 o 
   5   1   3       24.85       26.24      3.76 o 
   6   1   3      624.01      561.53     16.19 o 
   7   1   3      183.12      185.55     10.13 o 
   8   1   3      119.85      130.42     10.31 o 
   9   1   3      349.31      344.71     17.76 o 
   0   2   3     5407.45     5469.78     84.67 o 
   1   2   3       45.09       32.91      1.80 o 
   2   2   3       35.93       47.23      2.59 o 
   3   2   3     1155.14     1262.31     17.98 o 
   4   2   3       45.17       40.94      2.81 o 
   5   2   3     1274.55     1207.56     22.81 o 
   6   2   3      295.52      294.02     11.49 o 
   7   2   3      349.50      336.33     13.55 o 
   8   2   3       66.79       60.68      8.27 o 
   9   2   3      264.82      249.93     14.90 o 
   1   3   3       35.98       30.89      2.15 o 
   2   3   3     4560.12     5113.43     55.36 o 
   3   3   3     1383.56     1473.98     18.51 o 
   4   3   3      796.89      781.02     13.62 o 
   5   3   3      109.79      141.06      6.89 o 
   6   3   3      397.34      406.36     13.48 o 
   7   3   3      585.58      577.22     18.20 o 
   8   3   3      131.25      129.96     10.11 o 
   0   4   3     3928.73     4079.07     60.38 o 
   1   4   3       24.60       38.02      2.06 o 
   2   4   3     5715.31     5782.55     69.12 o 
   3   4   3      149.08      165.88      4.84 o 
   4   4   3      856.47      819.62     15.04 o 
   5   4   3       56.97       72.54      4.75 o 
   6   4   3      751.42      797.76     21.78 o 
   7   4   3        8.67        6.44      4.33 o 
   8   4   3      954.08      949.37     27.63 o 
   1   5   3     6169.76     6094.60     63.27 o 
   2   5   3      195.00      171.27      5.18 o 
   3   5   3     8352.07     8074.66     92.96 o 
   4   5   3      482.32      465.47     11.55 o 
   5   5   3     2225.26     2157.20     32.12 o 
   6   5   3      555.50      542.87     17.66 o 
   7   5   3     1873.68     1895.78     40.96 o 
   8   5   3       23.96       26.84      5.44 o 
   0   6   3     4556.47     4149.95     63.80 o 
   1   6   3      916.07      968.78     14.02 o 
   2   6   3    13817.69    13659.29    150.34 o 
   3   6   3       66.87       67.73      3.61 o 
   4   6   3     8419.34     7957.88     94.00 o 
   5   6   3      348.72      351.44     11.45 o 
   6   6   3     1271.87     1212.52     26.87 o 
   7   6   3     1149.81     1150.27     29.97 o 
   8   6   3      463.98      505.52     29.05 o 
   1   7   3    11570.92    11016.97    112.41 o 
   2   7   3      428.93      487.70     11.51 o 
   3   7   3     8740.15     8526.51     98.21 o 
   4   7   3        3.06        4.78      2.29 o 
   5   7   3     2190.75     2194.17     35.56 o 
   6   7   3      260.52      283.87     14.22 o 
   7   7   3      254.91      235.21     13.95 o 
   8   7   3      779.85      830.43     38.13 o 
   0   8   3      800.13      658.24     16.24 o 
   1   8   3      503.30      597.76     11.58 o 
   2   8   3     7754.15     8090.88     99.39 o 
   3   8   3      240.11      245.57      7.67 o 
   4   8   3     1886.93     1799.20     30.32 o 
   5   8   3        9.83       15.20      4.75 o 
   6   8   3      834.94      791.03     25.31 o 
   7   8   3      157.15      178.88     12.24 o 
   1   9   3      107.59      100.74      5.26 o 
   2   9   3       62.29       60.46      4.30 o 
   3   9   3      670.39      714.99     16.71 o 
   4   9   3        0.95        5.50      2.35 o 
   5   9   3     2346.99     2270.27     40.47 o 
   6   9   3      144.69      155.73     12.08 o 
   7   9   3       95.11      133.68     10.19 o 
   0  10   3     1488.90     1370.31     32.48 o 
   1  10   3        5.25       15.95      2.77 o 
   2  10   3      620.42      592.02     14.41 o 
   3  10   3      130.13      128.90      6.76 o 
   4  10   3        5.47       10.73      3.33 o 
   5  10   3      785.68      810.46     21.29 o 
   6  10   3      200.92      193.45     12.47 o 
   1  11   3       21.69       18.95      4.61 o 
   2  11   3       24.68       37.23      3.97 o 
   3  11   3       81.18       83.31      7.17 o 
   4  11   3      727.67      715.77     22.74 o 
   5  11   3       19.26       14.39      5.25 o 
   6  11   3      714.40      735.60     24.46 o 
   0  12   3     1876.05     1752.33     53.89 o 
   1  12   3      236.51      202.23     12.81 o 
   2  12   3       40.87       22.50      4.98 o 
   3  12   3        2.16       -4.46      5.25 o 
   4  12   3       28.27       30.14      6.46 o 
   5  12   3      377.71      388.48     23.02 o 
   1  13   3       74.14       70.70      8.44 o 
   2  13   3      209.97      180.33     10.34 o 
   3  13   3       29.08       22.26      6.17 o 
   4  13   3        8.91        6.40      7.91 o 
   5  13   3      192.37      210.49     21.68 o 
   0  14   3      180.56      185.94     19.46 o 
   1  14   3       20.95        8.63      4.62 o 
   2  14   3       64.45       50.17      7.64 o 
   3  14   3       59.72       76.84     16.40 o 
   1  15   3      171.03      177.81     16.58 o 
   2  15   3       28.88       36.59     10.88 o 
   0   0   4      789.32      893.37     26.83 o 
   1   0   4     1046.64      990.17     18.76 o 
   2   0   4    11223.69    12083.83    274.45 o 
   3   0   4      375.12      501.90     11.12 o 
   4   0   4     7400.32     7519.16    123.16 o 
   5   0   4     1120.14     1152.70     33.65 o 
   6   0   4     1273.95     1285.49     38.26 o 
   7   0   4       36.23       25.33      6.98 o 
   8   0   4     1376.53     1400.94     46.22 o 
   9   0   4       84.65       84.03     11.59 o 
   1   1   4      477.00      542.14     10.02 o 
   2   1   4    12824.76    13434.81    138.41 o 
   3   1   4     1769.83     1785.48     25.03 o 
   4   1   4     2123.73     2216.61     27.96 o 
   5   1   4     1042.75     1140.45     23.20 o 
   6   1   4       69.99       74.12      6.36 o 
   7   1   4     1382.94     1377.52     30.36 o 
   8   1   4       73.20       82.33      8.89 o 
   9   1   4      682.21      713.35     25.42 o 
   0   2   4    21292.66    22597.91    339.96 o 
   1   2   4     2076.50     2338.68     26.34 o 
   2   2   4     3976.76     4019.51     65.99 o 
   3   2   4     1905.03     2045.68     25.53 o 
   4   2   4     5461.98     5718.80     67.21 o 
   5   2   4      876.14      956.06     20.73 o 
   6   2   4       42.39       31.08      4.59 o 
   7   2   4       37.85       35.15      6.66 o 
   8   2   4      790.85      801.22     23.40 o 
   9   2   4      217.27      207.81     13.44 o 
   1   3   4     2331.29     2369.51     32.88 o 
   2   3   4     3609.17     3919.55     48.68 o 
   3   3   4    14147.40    14312.77    154.06 o 
   4   3   4     1231.07     1296.42     18.88 o 
   5   3   4     2625.01     2575.75     42.50 o 
   6   3   4       11.12        8.95      2.87 o 
   7   3   4      685.11      683.86     20.02 o 
   8   3   4      226.97      237.60     12.18 o 
   0   4   4     2000.45     2045.61     32.57 o 
   1   4   4        4.59       -1.15      1.15 o 
   2   4   4     9907.77     9704.95    102.43 o 
   3   4   4      114.82      137.35      4.50 o 
   4   4   4     7869.83     7485.88     87.99 o 
   5   4   4       32.83       15.36      2.93 o 
   6   4   4     1080.70     1081.60     24.38 o 
   7   4   4       20.18       14.12      4.40 o 
   8   4   4      302.15      288.98     14.12 o 
   1   5   4    11248.83    11470.59    115.14 o 
   2   5   4      282.80      285.38      6.22 o 
   3   5   4     2611.85     2478.36     30.81 o 
   4   5   4        1.37        7.43      2.07 o 
   5   5   4     1003.06      951.57     18.09 o 
   6   5   4       31.29       23.05      4.50 o 
   7   5   4       89.18       64.18      7.67 o 
   8   5   4       17.55       16.83      4.27 o 
   0   6   4      861.95      964.01     19.30 o 
   1   6   4      439.43      508.24      8.81 o 
   2   6   4     1323.70     1305.33     17.72 o 
   3   6   4       13.54       15.61      2.41 o 
   4   6   4       25.41       16.69      2.37 o 
   5   6   4      236.04      236.04      8.75 o 
   6   6   4       32.12       31.87      5.31 o 
   7   6   4       10.82        4.54      4.68 o 
   8   6   4       84.86       94.70     15.12 o 
   1   7   4     2195.27     2039.01     25.30 o 
   2   7   4      208.01      240.66      6.71 o 
   3   7   4      728.71      736.10     14.96 o 
   4   7   4       47.16       50.97      4.57 o 
   5   7   4       26.56       32.21      4.42 o 
   6   7   4      122.64      112.22     10.08 o 
   7   7   4      381.71      395.11     18.01 o 
   8   7   4        0.08       -4.71      4.79 o 
   0   8   4    12756.62    12248.06    193.98 o 
   1   8   4      454.27      416.31      9.31 o 
   2   8   4     2111.60     2068.42     29.78 o 
   3   8   4       10.96        9.42      1.97 o 
   4   8   4     2100.02     2039.81     35.40 o 
   5   8   4        0.94        3.54      2.50 o 
   6   8   4      287.93      288.49     14.96 o 
   7   8   4       15.56       12.34      7.77 o 
   1   9   4     5861.39     5812.39     70.37 o 
   2   9   4        5.36        5.80      1.95 o 
   3   9   4     2722.97     2665.00     39.59 o 
   4   9   4        0.82        4.00      2.44 o 
   5   9   4     1578.57     1556.25     31.20 o 
   6   9   4        0.13       -1.84      4.83 o 
   7   9   4      762.15      812.79     29.42 o 
   0  10   4     5583.15     5603.10     97.74 o 
   1  10   4      435.98      382.70     10.40 o 
   2  10   4     1013.38     1070.65     20.85 o 
   3  10   4       11.67       13.95      3.20 o 
   4  10   4     2022.10     2002.09     42.43 o 
   5  10   4      175.01      167.24      9.46 o 
   6  10   4      658.54      633.32     35.27 o 
   1  11   4      857.01      875.90     21.74 o 
   2  11   4       44.75       32.78      4.80 o 
   3  11   4      463.33      470.87     16.82 o 
   4  11   4       35.59       34.81      7.34 o 
   5  11   4      705.60      725.28     26.05 o 
   6  11   4        3.75        1.87      4.02 o 
   0  12   4      236.33      263.66     17.82 o 
   1  12   4        5.56        0.83      3.68 o 
   2  12   4        9.01        4.55      3.84 o 
   3  12   4       12.98        9.57      4.97 o 
   4  12   4      326.64      295.09     16.02 o 
   5  12   4       37.89       34.96      6.71 o 
   1  13   4        9.72        8.75      6.02 o 
   2  13   4       22.72       30.71      5.89 o 
   3  13   4       17.61       17.90      5.62 o 
   4  13   4        3.17        8.00      5.75 o 
   0  14   4       97.48       79.45     16.14 o 
   1  14   4        0.84        2.70      3.97 o 
   2  14   4       39.28       43.09      7.32 o 
   3  14   4       48.75       70.09     15.99 o 
   1  15   4      660.09      715.89     24.19 o 
   2  15   4       56.98       61.74     10.18 o 
   1   1   5     1627.11     1713.58     20.78 o 
   2   1   5     4635.90     4818.20     65.49 o 
   3   1   5      784.62      874.64     12.60 o 
   4   1   5      621.05      607.74     10.81 o 
   5   1   5      330.25      322.20     10.79 o 
   6   1   5      995.00      938.91     22.09 o 
   7   1   5      146.09      167.97     10.33 o 
   8   1   5      417.16      428.33     16.67 o 
   9   1   5      162.20      167.91     10.66 o 
   0   2   5     4396.03     4547.88     71.69 o 
   1   2   5      158.22      158.50      3.89 o 
   2   2   5     2326.07     2550.64     31.07 o 
   3   2   5      995.99      972.30     13.33 o 
   4   2   5      461.26      500.95     10.15 o 
   5   2   5     2460.00     2380.47     39.48 o 
   6   2   5      163.28      164.11      8.42 o 
   7   2   5      392.27      388.42     14.62 o 
   8   2   5      175.79      192.66     11.55 o 
   1   3   5      851.45      831.82     12.20 o 
   2   3   5     1678.04     1761.30     21.60 o 
   3   3   5     1595.53     1743.35     21.46 o 
   4   3   5     1804.29     1736.79     23.83 o 
   5   3   5      184.30      187.45      7.37 o 
   6   3   5      564.33      552.63     17.45 o 
   7   3   5      216.81      218.63     11.03 o 
   8   3   5      258.51      262.46     19.87 o 
   0   4   5      188.90      162.08      7.98 o 
   1   4   5      395.75      396.46      7.25 o 
   2   4   5     3557.48     3598.19     39.31 o 
   3   4   5      912.34     1018.68     15.95 o 
   4   4   5     2378.21     2436.10     30.23 o 
   5   4   5      100.46       98.03      5.58 o 
   6   4   5     1113.49     1146.88     25.43 o 
   7   4   5      594.46      573.45     19.77 o 
   8   4   5      209.96      228.66     12.83 o 
   1   5   5     2297.49     2055.92     25.52 o 
   2   5   5      465.15      511.44      8.86 o 
   3   5   5    11429.30    11474.41    131.22 o 
   4   5   5      692.19      782.27     15.00 o 
   5   5   5     1307.88     1286.76     23.50 o 
   6   5   5       43.73       36.97      5.45 o 
   7   5   5     2514.13     2490.36     49.50 o 
   8   5   5       53.60       77.86      9.16 o 
   0   6   5     9025.20     8390.02    121.73 o 
   1   6   5        0.13       -0.13      1.19 o 
   2   6   5    15456.56    15662.62    157.02 o 
   3   6   5      272.04      341.12      8.98 o 
   4   6   5     2411.28     2266.61     34.70 o 
   5   6   5      780.75      772.85     17.25 o 
   6   6   5     3638.34     3690.62     63.94 o 
   7   6   5      433.40      446.06     17.46 o 
   8   6   5      120.75      133.81     15.02 o 
   1   7   5    10393.96    10174.61    109.33 o 
   2   7   5      630.11      638.89     11.94 o 
   3   7   5     6290.65     6194.93     73.78 o 
   4   7   5      329.04      361.74     12.27 o 
   5   7   5     1594.89     1488.17     31.31 o 
   6   7   5      228.05      240.91     12.11 o 
   7   7   5     1084.22      998.66     30.27 o 
   8   7   5      379.27      409.27     21.34 o 
   0   8   5     4081.55     4144.60     74.25 o 
   1   8   5      128.78      110.42      5.34 o 
   2   8   5     3202.20     3280.78     43.15 o 
   3   8   5      374.68      388.77      9.58 o 
   4   8   5     1338.28     1245.66     26.93 o 
   5   8   5       66.32       85.59      6.37 o 
   6   8   5     2221.16     2196.51     48.42 o 
   7   8   5        0.12        5.03      3.62 o 
   1   9   5      505.15      520.30     11.92 o 
   2   9   5      279.46      310.08      9.04 o 
   3   9   5      513.64      497.75     12.55 o 
   4   9   5       15.53       13.98      3.55 o 
   5   9   5     1277.55     1295.33     27.39 o 
   6   9   5        0.06        3.42      4.59 o 
   7   9   5      249.02      237.10     16.49 o 
   0  10   5      207.70      236.01     13.16 o 
   1  10   5      334.77      334.16     10.32 o 
   2  10   5        8.37        9.67      2.80 o 
   3  10   5      423.02      443.21     16.14 o 
   4  10   5       37.25       28.90      4.85 o 
   5  10   5      193.84      178.16     10.46 o 
   6  10   5      217.56      219.48     20.02 o 
   1  11   5        2.00        3.09      3.39 o 
   2  11   5      107.09      116.15      8.12 o 
   3  11   5       46.52       33.73      5.81 o 
   4  11   5      348.39      336.05     16.93 o 
   5  11   5        1.86       12.17      5.69 o 
   6  11   5      784.75      806.50     31.54 o 
   0  12   5       29.89       30.92     12.40 o 
   1  12   5        0.91        2.43      3.45 o 
   2  12   5        3.49        6.38      3.60 o 
   3  12   5       64.79       64.08     10.52 o 
   4  12   5      242.27      229.04     14.28 o 
   5  12   5      113.88      128.94     10.44 o 
   1  13   5        5.24        5.64      6.04 o 
   2  13   5       66.53       69.97      8.26 o 
   3  13   5        6.48       16.35      5.64 o 
   4  13   5        0.10        6.93      3.78 o 
   0  14   5      101.53      115.79     15.10 o 
   1  14   5      215.70      218.07     12.58 o 
   2  14   5       66.75       58.83      8.18 o 
   3  14   5      169.48      175.57     21.56 o 
   1  15   5       19.47       17.51      3.81 o 
   2  15   5      388.92      434.26     19.89 o 
   0   0   6    65761.00    54590.82   1868.64 o 
   1   0   6    17680.78    19263.83    328.24 o 
   2   0   6      264.73      413.18     15.49 o 
   3   0   6     1166.38     1212.11     22.31 o 
   4   0   6    12637.64    12879.55    228.12 o 
   5   0   6     4776.78     4475.77     98.77 o 
   6   0   6      282.07      294.02     16.16 o 
   7   0   6      513.29      523.53     24.28 o 
   8   0   6     1995.34     2018.50     58.46 o 
   9   0   6      607.80      601.77     32.25 o 
   1   1   6     4095.41     4078.40     55.96 o 
   2   1   6     2308.80     2446.93     27.17 o 
   3   1   6    10621.31    10769.53    113.29 o 
   4   1   6     4370.36     4443.64     51.40 o 
   5   1   6     2241.36     2087.88     35.90 o 
   6   1   6     1318.82     1342.28     27.86 o 
   7   1   6     1211.25     1277.00     28.97 o 
   8   1   6      361.18      371.87     16.74 o 
   0   2   6    25293.56    27338.12    575.92 o 
   1   2   6     1018.80     1099.34     14.15 o 
   2   2   6      250.49      212.30      9.70 o 
   3   2   6       82.31       94.75      5.10 o 
   4   2   6     6293.96     6438.44     75.33 o 
   5   2   6     1001.46      998.09     20.68 o 
   6   2   6     1271.03     1227.79     26.40 o 
   7   2   6        7.11        0.95      3.63 o 
   8   2   6      557.35      589.54     19.74 o 
   1   3   6     5832.27     5909.60     66.68 o 
   2   3   6        3.35        2.82      1.19 o 
   3   3   6     2561.33     2785.89     31.94 o 
   4   3   6     1441.81     1458.92     20.98 o 
   5   3   6       26.63       25.94      3.39 o 
   6   3   6      104.19       96.72      8.83 o 
   7   3   6     2380.73     2250.75     46.48 o 
   8   3   6      854.03      845.84     25.97 o 
   0   4   6     3635.64     3582.48     54.04 o 
   1   4   6     1749.65     1817.09     22.45 o 
   2   4   6     1764.52     1931.47     23.08 o 
   3   4   6     3949.70     3962.75     63.33 o 
   4   4   6        6.97        3.66      1.94 o 
   5   4   6     1317.33     1330.13     24.19 o 
   6   4   6     1405.69     1356.40     28.46 o 
   7   4   6     1795.04     1792.72     39.40 o 
   8   4   6      453.62      429.39     17.30 o 
   1   5   6       95.21       90.35      3.61 o 
   2   5   6      702.37      714.48     11.11 o 
   3   5   6      594.69      602.44     13.13 o 
   4   5   6     1650.87     1722.10     27.56 o 
   5   5   6       99.72       85.84      5.57 o 
   6   5   6      272.31      286.99     13.33 o 
   7   5   6      382.51      410.79     16.73 o 
   8   5   6     1168.52     1173.86     31.43 o 
   0   6   6     1177.38     1260.95     23.38 o 
   1   6   6      943.87      949.69     14.61 o 
   2   6   6       26.27       32.33      2.90 o 
   3   6   6      527.96      506.93     10.44 o 
   4   6   6      329.04      376.51     11.35 o 
   5   6   6        2.05        5.31      2.22 o 
   6   6   6       91.50       77.25      8.29 o 
   7   6   6      311.68      319.05     14.92 o 
   8   6   6       22.49       26.02      6.02 o 
   1   7   6      306.12      302.47      7.48 o 
   2   7   6      460.87      484.27     10.11 o 
   3   7   6     1218.49     1254.88     19.58 o 
   4   7   6      126.93      132.50      9.90 o 
   5   7   6       39.29       38.09      4.44 o 
   6   7   6       52.18       49.69      6.76 o 
   7   7   6        4.54        4.75      4.70 o 
   8   7   6      279.07      277.21     17.08 o 
   0   8   6       49.56       58.98      8.51 o 
   1   8   6       78.37       73.65      4.40 o 
   2   8   6     1159.20     1094.21     18.79 o 
   3   8   6     1047.29     1089.39     18.26 o 
   4   8   6      550.78      571.42     15.36 o 
   5   8   6       62.29       68.19      6.67 o 
   6   8   6       61.82       73.65     10.05 o 
   7   8   6     1208.13     1253.72     35.05 o 
   1   9   6      323.61      307.84      8.97 o 
   2   9   6     1417.23     1470.59     23.83 o 
   3   9   6     1318.99     1330.53     21.58 o 
   4   9   6      353.50      350.62     12.98 o 
   5   9   6      241.27      226.76     11.11 o 
   6   9   6     1019.26     1059.94     33.83 o 
   7   9   6      136.91      137.78     11.81 o 
   0  10   6      627.21      642.42     25.14 o 
   1  10   6      394.77      425.30     12.75 o 
   2  10   6      241.52      247.75      9.61 o 
   3  10   6      429.95      444.80     16.10 o 
   4  10   6     2906.14     2939.83     62.21 o 
   5  10   6      224.78      222.44     12.37 o 
   6  10   6      147.84      167.67     12.44 o 
   1  11   6     1688.44     1712.76     34.17 o 
   2  11   6        8.67        5.90      3.23 o 
   3  11   6      597.46      576.32     19.36 o 
   4  11   6      484.36      483.87     20.40 o 
   5  11   6     1349.15     1357.37     38.37 o 
   6  11   6        6.88        7.16      6.05 o 
   0  12   6     4004.75     4006.69    100.15 o 
   1  12   6       11.35       12.06      4.41 o 
   2  12   6      614.75      636.64     19.17 o 
   3  12   6     1269.51     1321.39     37.03 o 
   4  12   6     1316.03     1284.89     37.26 o 
   5  12   6      419.93      453.87     19.85 o 
   1  13   6     1042.64     1046.67     28.78 o 
   2  13   6       34.59       23.11      5.87 o 
   3  13   6      903.80      870.91     33.01 o 
   4  13   6      508.78      514.17     21.55 o 
   0  14   6      282.27      292.08     21.61 o 
   1  14   6        0.02       -1.59      3.44 o 
   2  14   6     1102.20     1144.64     31.33 o 
   3  14   6        4.74        3.37      9.89 o 
   1  15   6      758.66      822.21     28.34 o 
   1   1   7     1022.60      997.10     16.84 o 
   2   1   7       33.28       18.97      1.93 o 
   3   1   7     5101.03     5279.64     60.22 o 
   4   1   7      423.24      431.93      9.01 o 
   5   1   7     1078.20     1002.03     21.53 o 
   6   1   7       33.48       31.20      4.23 o 
   7   1   7        4.89        1.40      4.04 o 
   8   1   7      978.12      920.90     25.43 o 
   0   2   7    10619.58    11468.07    209.71 o 
   1   2   7      306.20      368.02      6.34 o 
   2   2   7     6962.74     7063.55     75.83 o 
   3   2   7     2536.88     2746.46     31.41 o 
   4   2   7     4801.00     4849.84     55.99 o 
   5   2   7      134.07      150.08      7.03 o 
   6   2   7      412.10      393.56     13.29 o 
   7   2   7     1133.88     1101.99     26.59 o 
   8   2   7       32.39       37.87      6.41 o 
   1   3   7    10866.73    11176.33    116.50 o 
   2   3   7      605.15      656.89     10.07 o 
   3   3   7     4106.68     4033.20     50.33 o 
   4   3   7     1319.75     1411.52     20.62 o 
   5   3   7     2273.75     2188.69     34.42 o 
   6   3   7      271.74      277.68     11.11 o 
   7   3   7     1024.08     1039.99     27.90 o 
   8   3   7      723.59      745.93     24.34 o 
   0   4   7     4113.96     3989.39     59.78 o 
   1   4   7      969.23     1097.77     15.08 o 
   2   4   7     3247.76     3204.82     35.73 o 
   3   4   7       32.49       35.02      2.89 o 
   4   4   7     2852.74     2868.93     36.32 o 
   5   4   7       52.39       50.07      4.62 o 
   6   4   7     2910.42     2785.94     51.03 o 
   7   4   7        0.09        5.04      4.19 o 
   8   4   7       77.91       70.82      8.24 o 
   1   5   7     2319.46     2274.42     27.93 o 
   2   5   7        0.24        1.97      1.50 o 
   3   5   7     1338.02     1371.42     18.79 o 
   4   5   7     2249.39     2235.34     33.40 o 
   5   5   7      913.47      975.07     19.82 o 
   6   5   7        5.88        2.55      3.36 o 
   7   5   7     1391.33     1351.64     33.11 o 
   8   5   7       92.36       96.26     12.64 o 
   0   6   7       59.18       45.35      3.43 o 
   1   6   7     1337.87     1560.62     21.20 o 
   2   6   7     1213.03     1251.05     18.47 o 
   3   6   7     2554.36     2684.38     34.22 o 
   4   6   7       74.76       88.13      6.07 o 
   5   6   7      185.58      184.47      7.93 o 
   6   6   7     1314.24     1307.51     30.81 o 
   7   6   7      341.33      341.82     15.58 o 
   8   6   7      747.61      811.52     29.85 o 
   1   7   7      145.68      137.03      4.90 o 
   2   7   7      805.64      841.63     15.25 o 
   3   7   7      299.33      344.38      8.62 o 
   4   7   7     1175.32     1235.29     23.08 o 
   5   7   7     1155.34     1138.99     26.40 o 
   6   7   7      165.00      167.88     10.12 o 
   7   7   7     1105.89     1129.55     29.97 o 
   0   8   7     1022.64      928.96     23.40 o 
   1   8   7       14.89       10.84      2.09 o 
   2   8   7     1540.59     1525.50     23.87 o 
   3   8   7       29.44       19.17      2.52 o 
   4   8   7      328.44      346.71     10.92 o 
   5   8   7      418.78      406.59     15.69 o 
   6   8   7     1780.80     1738.83     45.72 o 
   7   8   7       49.23       57.91      7.48 o 
   1   9   7     6966.98     6851.28     91.86 o 
   2   9   7        1.25        2.65      3.01 o 
   3   9   7       78.95       64.56      6.09 o 
   4   9   7       15.46       14.66      3.49 o 
   5   9   7     1180.37     1165.78     30.15 o 
   6   9   7        1.28        3.34      5.58 o 
   7   9   7      551.91      489.65     37.84 o 
   0  10   7     6003.94     5922.07    115.76 o 
   1  10   7      392.75      380.44     12.16 o 
   2  10   7     2787.89     2710.42     43.74 o 
   3  10   7     1447.29     1378.48     32.07 o 
   4  10   7      182.79      176.96     12.09 o 
   5  10   7       60.74       63.09      8.76 o 
   6  10   7     1615.61     1637.07     62.55 o 
   1  11   7     2994.36     2942.94     47.54 o 
   2  11   7     1070.27     1056.60     25.07 o 
   3  11   7      257.56      256.13     12.83 o 
   4  11   7      187.55      177.36     12.69 o 
   5  11   7     1258.78     1256.25     40.79 o 
   6  11   7      300.04      297.08     19.90 o 
   0  12   7      674.40      678.70     30.74 o 
   1  12   7       35.00       35.87      5.75 o 
   2  12   7      854.93      826.30     22.46 o 
   3  12   7        3.59        2.84      5.19 o 
   4  12   7        2.12       -1.22      4.32 o 
   5  12   7       26.63       40.13      5.23 o 
   1  13   7       30.09       26.65      6.32 o 
   2  13   7        9.21        9.51      5.21 o 
   3  13   7      207.85      223.15     17.76 o 
   4  13   7      586.92      662.79     28.86 o 
   0  14   7      821.14      856.74     37.21 o 
   1  14   7        4.25        8.00      4.10 o 
   2  14   7      666.30      688.54     23.36 o 
   3  14   7       69.26       84.36     21.81 o 
   1  15   7     1023.87     1083.33     37.88 o 
   0   0   8    31230.09    32843.07    640.15 o 
   1   0   8      136.24      156.34      5.87 o 
   2   0   8    24302.21    24500.94    340.15 o 
   3   0   8       95.70      127.02      5.79 o 
   4   0   8    16193.28    16169.98    229.29 o 
   5   0   8      767.03      656.07     23.38 o 
   6   0   8      288.46      297.62     16.29 o 
   7   0   8       19.45       18.70      6.96 o 
   8   0   8      773.92      759.92     32.15 o 
   1   1   8    14172.43    14711.54    167.64 o 
   2   1   8      326.30      348.27      6.60 o 
   3   1   8    15942.31    16590.13    165.21 o 
   4   1   8      160.63      179.23      6.73 o 
   5   1   8     4193.99     4096.34     61.20 o 
   6   1   8     1217.12     1122.53     24.97 o 
   7   1   8     1209.71     1215.75     28.25 o 
   8   1   8      239.66      236.19     12.29 o 
   0   2   8      133.67       86.88      6.47 o 
   1   2   8     1912.60     2148.14     24.14 o 
   2   2   8     3409.86     3324.19     38.21 o 
   3   2   8      226.77      257.18      6.24 o 
   4   2   8     9246.48     9328.31    101.66 o 
   5   2   8       14.16       20.32      3.04 o 
   6   2   8      317.03      293.64     15.65 o 
   7   2   8      212.58      200.08     10.80 o 
   8   2   8     1996.85     1986.04     44.20 o 
   1   3   8      235.81      201.49      4.31 o 
   2   3   8        4.27        1.68      1.25 o 
   3   3   8      454.47      453.48      8.54 o 
   4   3   8       63.27       65.56      3.97 o 
   5   3   8      644.26      603.59     14.51 o 
   6   3   8      206.73      187.23      9.10 o 
   7   3   8      302.98      297.82     14.24 o 
   8   3   8        5.01       -0.55      3.87 o 
   0   4   8       50.89       35.44      2.24 o 
   1   4   8      468.91      569.89      9.46 o 
   2   4   8      296.54      344.95      6.62 o 
   3   4   8      273.36      315.79      6.98 o 
   4   4   8        4.44        8.28      1.86 o 
   5   4   8       93.25       93.15      6.20 o 
   6   4   8      188.86      184.52     10.04 o 
   7   4   8        4.45       16.59      5.08 o 
   8   4   8     1164.59     1162.57     31.35 o 
   1   5   8      231.57      190.37      5.04 o 
   2   5   8     2281.96     2317.63     29.23 o 
   3   5   8     2294.54     2194.10     28.72 o 
   4   5   8      123.17      156.77      8.01 o 
   5   5   8       85.33      100.60      6.79 o 
   6   5   8        5.21       10.06      4.00 o 
   7   5   8      155.30      152.48     10.95 o 
   8   5   8        0.02       -5.57      5.57 o 
   0   6   8      488.10      532.36     12.92 o 
   1   6   8        6.02        6.92      1.87 o 
   2   6   8        4.47        5.02      1.58 o 
   3   6   8      353.20      317.16      8.04 o 
   4   6   8      528.21      470.93     12.27 o 
   5   6   8      183.49      185.96      7.93 o 
   6   6   8      244.08      221.27     11.37 o 
   7   6   8       52.24       50.95      7.68 o 
   8   6   8      294.49      274.24     15.89 o 
   1   7   8     1504.46     1414.41     20.37 o 
   2   7   8       51.56       69.84      4.72 o 
   3   7   8      312.36      302.06      8.67 o 
   4   7   8       32.24       40.61      4.06 o 
   5   7   8       35.95       29.15      5.20 o 
   6   7   8       27.86       32.27      5.69 o 
   7   7   8        0.25        3.44      4.35 o 
   0   8   8      606.58      565.19     27.03 o 
   1   8   8      566.57      564.32     14.09 o 
   2   8   8     2878.29     2757.00     46.08 o 
   3   8   8      272.68      230.73      7.75 o 
   4   8   8      519.40      514.07     14.71 o 
   5   8   8      284.67      257.83     10.59 o 
   6   8   8       17.05       22.43      6.18 o 
   7   8   8       40.95       31.52     11.03 o 
   1   9   8      687.74      639.32     15.94 o 
   2   9   8       23.68       24.68      3.63 o 
   3   9   8      156.93      138.56      8.04 o 
   4   9   8       12.45       14.40      3.86 o 
   5   9   8        5.19       13.30      4.52 o 
   6   9   8       55.58       52.87     10.22 o 
   7   9   8       61.47       66.41     10.50 o 
   0  10   8      508.77      529.87     20.98 o 
   1  10   8      182.29      189.37      8.44 o 
   2  10   8      178.91      163.74      8.08 o 
   3  10   8       80.67       75.28      6.89 o 
   4  10   8      892.23      867.66     27.98 o 
   5  10   8       19.31       15.47      7.61 o 
   6  10   8        7.43       12.37      5.20 o 
   1  11   8     1239.79     1224.38     25.75 o 
   2  11   8      405.87      424.93     14.83 o 
   3  11   8     2906.73     2796.42     54.67 o 
   4  11   8      335.28      328.72     16.91 o 
   5  11   8      554.33      586.56     23.48 o 
   6  11   8       23.37       22.01      5.38 o 
   0  12   8     2953.41     2979.32     80.57 o 
   1  12   8      627.10      646.57     19.57 o 
   2  12   8     3330.69     3388.02     58.41 o 
   3  12   8       12.37       15.80      7.86 o 
   4  12   8     2303.27     2296.95     55.19 o 
   5  12   8        7.95       12.04      4.26 o 
   1  13   8     4286.19     4353.37     77.65 o 
   2  13   8        0.10        4.99      4.23 o 
   3  13   8     2941.43     2962.35     66.19 o 
   4  13   8        6.26        7.10      4.98 o 
   0  14   8     3329.94     3438.19     93.62 o 
   1  14   8       27.20       27.24      4.77 o 
   2  14   8     1723.49     1690.10     40.39 o 
   3  14   8       20.10       17.49      6.84 o 
   1  15   8      378.79      419.35     21.45 o 
   1   1   9    11934.07    12540.42    132.13 o 
   2   1   9        3.82       -1.15      1.15 o 
   3   1   9      512.18      522.85      9.21 o 
   4   1   9       11.64        5.35      1.53 o 
   5   1   9       15.67       23.59      3.91 o 
   6   1   9     1617.98     1578.92     31.37 o 
   7   1   9      170.04      163.58     10.12 o 
   8   1   9      176.82      181.70     11.11 o 
   0   2   9     3965.55     3924.49     64.72 o 
   1   2   9      148.41      123.14      3.43 o 
   2   2   9     6780.15     7334.41     75.60 o 
   3   2   9     1309.89     1263.09     17.88 o 
   4   2   9     1446.88     1470.09     21.36 o 
   5   2   9     1569.02     1495.78     26.13 o 
   6   2   9     1813.92     1823.64     37.42 o 
   7   2   9      957.15      912.13     23.86 o 
   8   2   9       21.32       19.85      5.82 o 
   1   3   9     1505.10     1292.77     16.12 o 
   2   3   9      969.47      915.86     13.10 o 
   3   3   9     6678.68     7002.38     73.65 o 
   4   3   9      746.57      694.33     12.83 o 
   5   3   9     2642.23     2547.24     38.97 o 
   6   3   9     1623.47     1541.98     31.10 o 
   7   3   9     1051.30     1029.82     27.86 o 
   8   3   9        5.07        6.75      3.65 o 
   0   4   9     3466.70     3238.17     55.97 o 
   1   4   9     3523.52     4030.60     45.52 o 
   2   4   9     6305.35     6160.10     64.83 o 
   3   4   9       11.74       10.92      1.86 o 
   4   4   9     2797.88     2725.96     36.82 o 
   5   4   9      266.57      237.75      9.33 o 
   6   4   9      659.10      644.91     19.88 o 
   7   4   9       42.14       35.66      6.50 o 
   8   4   9      218.74      218.24     13.23 o 
   1   5   9     2954.27     2847.53     34.06 o 
   2   5   9     1042.75     1122.16     16.88 o 
   3   5   9     2242.79     2183.40     28.82 o 
   4   5   9      261.89      249.30      8.04 o 
   5   5   9     1076.16     1038.96     22.67 o 
   6   5   9       51.26       59.66      7.06 o 
   7   5   9      313.18      321.50     14.87 o 
   8   5   9      316.87      344.71     18.35 o 
   0   6   9      528.20      557.84     15.15 o 
   1   6   9     1149.81     1385.25     19.43 o 
   2   6   9      193.95      192.55      6.29 o 
   3   6   9      218.67      212.34      6.49 o 
   4   6   9     1336.14     1274.25     23.35 o 
   5   6   9      468.00      460.34     13.93 o 
   6   6   9     1754.31     1758.73     37.81 o 
   7   6   9     1324.21     1357.62     33.59 o 
   8   6   9      338.87      387.54     25.39 o 
   1   7   9      678.77      669.17     15.22 o 
   2   7   9      389.00      436.93     11.02 o 
   3   7   9       62.06       67.82      5.47 o 
   4   7   9      683.13      690.35     17.23 o 
   5   7   9     1913.72     1881.06     58.03 o 
   6   7   9      275.88      284.51     17.21 o 
   7   7   9     1304.39     1279.99     35.24 o 
   0   8   9     1844.87     1722.55     42.23 o 
   1   8   9      190.88      218.05      8.43 o 
   2   8   9     2576.07     2563.94     43.90 o 
   3   8   9      269.21      253.74      8.71 o 
   4   8   9      143.39      133.29      8.05 o 
   5   8   9        2.65        3.76      2.98 o 
   6   8   9     1423.88     1371.53     39.61 o 
   7   8   9       79.27      131.69     15.02 o 
   1   9   9     2623.86     2465.64     40.03 o 
   2   9   9      167.26      193.91      8.36 o 
   3   9   9     1640.49     1673.64     33.37 o 
   4   9   9        4.36        6.47      3.61 o 
   5   9   9     1135.06     1080.85     26.85 o 
   6   9   9      131.66      115.53     11.15 o 
   7   9   9      147.43      150.72     12.91 o 
   0  10   9      528.61      479.40     19.88 o 
   1  10   9       36.78       40.34      4.63 o 
   2  10   9     4020.86     3930.23     59.22 o 
   3  10   9      280.65      284.27     12.01 o 
   4  10   9      507.48      478.61     21.82 o 
   5  10   9      704.11      701.50     25.50 o 
   6  10   9      854.71      868.67     33.30 o 
   1  11   9     1619.86     1570.55     30.69 o 
   2  11   9      131.77      136.29      8.02 o 
   3  11   9      365.22      402.92     16.65 o 
   4  11   9      435.23      438.01     19.90 o 
   5  11   9      648.69      628.57     24.23 o 
   6  11   9      414.35      421.15     27.22 o 
   0  12   9      470.53      529.23     24.58 o 
   1  12   9        6.93        5.65      3.99 o 
   2  12   9      326.40      321.52     16.08 o 
   3  12   9      108.44      122.48     11.84 o 
   4  12   9       68.04       89.35     10.39 o 
   5  12   9      165.64      196.66     11.80 o 
   1  13   9        0.57        6.96      5.15 o 
   2  13   9        0.01        5.35      4.30 o 
   3  13   9       89.08       90.69      9.32 o 
   4  13   9       20.48       14.67      6.92 o 
   0  14   9      562.05      587.84     30.14 o 
   1  14   9      130.09      131.23     12.38 o 
   2  14   9      611.17      602.38     24.12 o 
   3  14   9      164.75      177.39     14.89 o 
   0   0  10     1667.17     1548.54     36.63 o 
   1   0  10      732.53      999.44     20.26 o 
   2   0  10     1515.41     1400.24     36.64 o 
   3   0  10     1307.74     1260.26     24.34 o 
   4   0  10    14856.26    15673.36    223.73 o 
   5   0  10      963.15      904.49     29.55 o 
   6   0  10       96.83      103.48     11.42 o 
   7   0  10     2479.54     2308.09     61.41 o 
   8   0  10      505.96      532.42     33.88 o 
   1   1  10      433.19      332.86      6.18 o 
   2   1  10     1335.38     1196.58     16.64 o 
   3   1  10    11971.74    12068.64    122.25 o 
   4   1  10       39.53       21.66      2.75 o 
   5   1  10      709.25      683.41     15.54 o 
   6   1  10     2610.58     2440.33     42.82 o 
   7   1  10      729.69      708.73     20.50 o 
   8   1  10      145.55      164.85     10.92 o 
   0   2  10     5406.08     5542.52     89.75 o 
   1   2  10     2154.38     2294.61     35.62 o 
   2   2  10      747.65      683.36     10.71 o 
   3   2  10      775.87      751.14     12.06 o 
   4   2  10     6841.61     6898.87     77.46 o 
   5   2  10      553.88      560.34     13.92 o 
   6   2  10      143.35      138.72      8.93 o 
   7   2  10       57.53       69.31      7.67 o 
   8   2  10     1018.11     1044.39     29.48 o 
   1   3  10      640.45      589.85      9.09 o 
   2   3  10     1344.97     1323.07     17.44 o 
   3   3  10     9031.81     8895.20    106.54 o 
   4   3  10      509.82      485.78     10.90 o 
   5   3  10     1375.45     1351.67     24.75 o 
   6   3  10      253.10      262.84     11.98 o 
   7   3  10      308.87      321.17     14.85 o 
   8   3  10      520.04      498.44     19.01 o 
   0   4  10     2817.02     3027.85     52.92 o 
   1   4  10      607.21      554.42      9.42 o 
   2   4  10     1782.78     1760.76     22.11 o 
   3   4  10     2472.32     2456.78     29.83 o 
   4   4  10     3189.76     3165.87     42.16 o 
   5   4  10     1463.06     1525.95     29.12 o 
   6   4  10      133.64      147.72      9.33 o 
   7   4  10     1992.09     2040.47     43.53 o 
   8   4  10       41.02       54.85      9.06 o 
   1   5  10      827.63      820.21     12.82 o 
   2   5  10      117.96      143.98      4.92 o 
   3   5  10     1023.29      982.03     16.10 o 
   4   5  10     1911.17     1939.30     30.98 o 
   5   5  10       12.91       12.45      3.02 o 
   6   5  10     1684.20     1641.83     35.90 o 
   7   5  10       63.96       64.20      8.17 o 
   8   5  10      187.54      200.29     13.40 o 
   0   6  10       68.14       90.21      8.75 o 
   1   6  10      698.29      700.50     14.01 o 
   2   6  10       81.66       85.36      4.47 o 
   3   6  10       26.02       29.46      3.08 o 
   4   6  10       42.06       35.90      3.67 o 
   5   6  10      192.33      166.82      7.60 o 
   6   6  10      163.72      177.02     11.47 o 
   7   6  10       91.82       96.41      9.93 o 
   8   6  10        0.05       -2.72      5.89 o 
   1   7  10      411.68      423.94     11.75 o 
   2   7  10      371.77      383.86     11.13 o 
   3   7  10        4.76        2.97      2.56 o 
   4   7  10       27.20       36.40      4.87 o 
   5   7  10        0.48        0.63      2.73 o 
   6   7  10       93.33      100.28     11.28 o 
   7   7  10       54.61       71.62     10.00 o 
   0   8  10      237.57      209.74     12.73 o 
   1   8  10       10.08       13.23      2.78 o 
   2   8  10      282.35      260.07     10.37 o 
   3   8  10      586.97      551.21     14.69 o 
   4   8  10     1437.07     1368.87     29.67 o 
   5   8  10      586.35      597.68     18.49 o 
   6   8  10       80.66       82.26     10.79 o 
   7   8  10      502.06      525.91     25.52 o 
   1   9  10      857.13      905.42     20.20 o 
   2   9  10      556.69      558.73     15.12 o 
   3   9  10     1407.46     1347.39     29.09 o 
   4   9  10     1100.34     1148.07     29.60 o 
   5   9  10      552.68      564.41     20.02 o 
   6   9  10      449.11      483.04     21.04 o 
   0  10  10     2454.12     2352.70     56.26 o 
   1  10  10       11.71        8.67      3.09 o 
   2  10  10     1084.78     1080.80     23.65 o 
   3  10  10      419.14      406.48     14.71 o 
   4  10  10      852.50      870.11     25.70 o 
   5  10  10      218.98      231.36     15.35 o 
   6  10  10       12.45       14.38      7.55 o 
   1  11  10      779.66      758.19     19.57 o 
   2  11  10        0.09        0.27      2.90 o 
   3  11  10     1034.92     1005.80     29.42 o 
   4  11  10      170.01      200.78     13.45 o 
   5  11  10      576.54      616.89     24.21 o 
   0  12  10      289.47      306.12     17.55 o 
   1  12  10      107.19      132.20      9.50 o 
   2  12  10      545.60      565.36     18.60 o 
   3  12  10      473.62      448.51     20.60 o 
   4  12  10     1302.67     1303.04     38.21 o 
   5  12  10      457.40      458.62     36.91 o 
   1  13  10      870.61      900.32     26.89 o 
   2  13  10      272.95      251.54     12.63 o 
   3  13  10      523.13      549.70     22.98 o 
   4  13  10      388.54      429.47     21.92 o 
   0  14  10      895.48      899.88     38.81 o 
   1  14  10      169.54      208.86     17.05 o 
   2  14  10      636.37      690.90     25.79 o 
   3  14  10       39.48       32.69     13.37 o 
   1   1  11     1030.77     1165.57     16.08 o 
   2   1  11      521.73      478.81     10.19 o 
   3   1  11        7.78        7.78      2.17 o 
   4   1  11       33.16       41.38      3.40 o 
   5   1  11        9.07       14.98      2.67 o 
   6   1  11      233.57      223.81     10.00 o 
   7   1  11       21.50       28.80      5.58 o 
   8   1  11       11.57        6.63      4.99 o 
   0   2  11      524.92      468.34     12.78 o 
   1   2  11        8.93       21.40      1.84 o 
   2   2  11      877.63     1015.10     14.34 o 
   3   2  11      140.06      146.94      4.75 o 
   4   2  11      150.87      150.66      6.06 o 
   5   2  11      577.46      621.90     14.90 o 
   6   2  11       20.03       20.73      5.08 o 
   7   2  11     1067.57     1019.81     27.77 o 
   8   2  11      296.69      300.55     16.00 o 
   1   3  11      177.92      194.61      4.44 o 
   2   3  11       14.89       11.19      1.75 o 
   3   3  11       46.41       58.50      3.94 o 
   4   3  11      378.26      439.18     10.38 o 
   5   3  11      214.12      211.24      8.66 o 
   6   3  11     1648.55     1650.22     35.54 o 
   7   3  11      665.35      667.16     20.35 o 
   8   3  11        0.79       -3.88      3.88 o 
   0   4  11     6624.39     6990.77    192.39 o 
   1   4  11      183.17      203.53      5.04 o 
   2   4  11     1221.56     1184.66     16.39 o 
   3   4  11      401.49      443.99      9.56 o 
   4   4  11      357.36      372.86      9.87 o 
   5   4  11        8.62        3.68      2.77 o 
   6   4  11     2498.32     2518.93     48.23 o 
   7   4  11        0.94        2.09      4.36 o 
   8   4  11      151.83      145.17     13.24 o 
   1   5  11     7692.17     7682.83     87.78 o 
   2   5  11      651.05      691.63     12.23 o 
   3   5  11     3585.95     3476.61     40.92 o 
   4   5  11      385.16      337.97     10.08 o 
   5   5  11     2279.50     2185.66     41.05 o 
   6   5  11      187.94      191.11     10.81 o 
   7   5  11     1779.70     1856.72     44.83 o 
   8   5  11       22.70       42.62     14.81 o 
   0   6  11     9137.58     9123.47    164.83 o 
   1   6  11      580.40      600.38     12.95 o 
   2   6  11    11219.26    10886.45    138.58 o 
   3   6  11      281.59      253.88      9.52 o 
   4   6  11     3097.50     3070.62     44.79 o 
   5   6  11      551.88      578.88     17.31 o 
   6   6  11     3872.22     3935.07     81.81 o 
   7   6  11       45.90       43.39      7.31 o 
   1   7  11     8041.84     7653.14    100.38 o 
   2   7  11       50.71       60.01      5.66 o 
   3   7  11     7641.55     7508.49     94.08 o 
   4   7  11       98.51      117.17      7.32 o 
   5   7  11     1912.75     1902.97     41.90 o 
   6   7  11      492.69      473.68     21.28 o 
   7   7  11      647.66      660.75     27.49 o 
   0   8  11     3504.44     3461.21     73.07 o 
   1   8  11      419.40      376.95     11.72 o 
   2   8  11     3286.18     3241.17     53.47 o 
   3   8  11        2.81        2.14      2.49 o 
   4   8  11     1260.63     1232.92     28.02 o 
   5   8  11      460.09      464.64     16.26 o 
   6   8  11     1752.90     1733.95     50.15 o 
   7   8  11       39.39       29.13     10.63 o 
   1   9  11      440.30      420.38     13.00 o 
   2   9  11        1.45        1.44      2.40 o 
   3   9  11      249.16      257.07     11.24 o 
   4   9  11      128.26      135.09      9.65 o 
   5   9  11      937.64      982.42     28.04 o 
   6   9  11        0.71       -4.10      4.10 o 
   0  10  11       83.74       84.74      9.96 o 
   1  10  11      982.45      974.15     22.18 o 
   2  10  11      105.66      114.42      7.82 o 
   3  10  11      161.50      167.96      9.62 o 
   4  10  11        2.69        6.73      4.31 o 
   5  10  11       41.19       51.99      8.18 o 
   6  10  11      454.48      432.85     24.82 o 
   1  11  11      195.99      204.49      9.85 o 
   2  11  11     1207.85     1196.04     26.30 o 
   3  11  11       52.00       40.48      6.98 o 
   4  11  11      517.22      579.08     23.40 o 
   5  11  11        6.71       15.18      4.59 o 
   0  12  11      397.04      401.97     20.49 o 
   1  12  11      195.87      197.49     10.92 o 
   2  12  11       25.45       28.43      5.85 o 
   3  12  11       30.86       27.06      6.19 o 
   4  12  11        0.49        2.31      3.80 o 
   5  12  11       27.52       29.08      7.63 o 
   1  13  11       48.31       45.07      6.50 o 
   2  13  11       45.37       49.07      7.01 o 
   3  13  11      248.85      283.95     18.13 o 
   4  13  11       18.99       25.45      5.28 o 
   0  14  11       69.72       70.72     22.46 o 
   1  14  11       73.68       62.59      8.44 o 
   2  14  11      117.88      124.20      9.70 o 
   0   0  12     1406.50     1537.56     37.87 o 
   1   0  12      382.61      384.43     21.52 o 
   2   0  12      633.67      796.60     27.81 o 
   3   0  12     2642.16     2771.58     46.28 o 
   4   0  12     1580.12     1621.45     31.20 o 
   5   0  12      115.37      147.80     10.30 o 
   6   0  12      130.36      128.97     10.94 o 
   7   0  12        8.08       14.43      6.52 o 
   8   0  12     3906.10     3735.93    101.57 o 
   1   1  12      504.52      487.14      8.34 o 
   2   1  12      295.88      337.97      7.35 o 
   3   1  12     1498.11     1515.31     27.23 o 
   4   1  12        0.13        6.08      1.91 o 
   5   1  12      285.13      243.99      9.30 o 
   6   1  12       26.74       18.39      3.93 o 
   7   1  12     1407.74     1453.28     32.03 o 
   8   1  12      710.54      674.30     25.32 o 
   0   2  12     7414.86     7638.14    110.65 o 
   1   2  12      547.01      586.84      9.32 o 
   2   2  12     2183.49     1922.24     37.35 o 
   3   2  12      507.67      537.85      9.94 o 
   4   2  12     2881.22     2932.07     39.27 o 
   5   2  12      141.14      119.59      6.40 o 
   6   2  12      324.20      341.15     14.62 o 
   7   2  12        0.22        0.62      4.16 o 
   8   2  12      875.54      882.10     28.73 o 
   1   3  12     8832.68     8833.75    106.47 o 
   2   3  12        4.04       10.05      1.63 o 
   3   3  12     4454.24     4469.71     52.18 o 
   4   3  12      261.34      282.93      7.91 o 
   5   3  12     1228.40     1279.08     25.77 o 
   6   3  12      190.59      201.56     10.71 o 
   7   3  12      957.33      969.92     27.20 o 
   8   3  12      386.61      346.05     16.61 o 
   0   4  12     6891.73     6492.34    105.70 o 
   1   4  12        3.14       10.25      1.78 o 
   2   4  12     6627.80     6344.33    120.75 o 
   3   4  12      128.92      149.07      5.40 o 
   4   4  12     2904.53     2994.54     40.79 o 
   5   4  12      235.38      248.63     14.31 o 
   6   4  12     1488.24     1470.98     33.45 o 
   7   4  12      253.77      242.26     13.01 o 
   8   4  12      249.30      270.72     18.32 o 
   1   5  12     3382.71     3140.38     42.62 o 
   2   5  12       71.49       53.07      4.44 o 
   3   5  12     3989.60     3913.41     54.14 o 
   4   5  12      925.88      921.27     19.96 o 
   5   5  12     1094.20     1063.55     26.99 o 
   6   5  12      525.85      503.62     19.36 o 
   7   5  12       52.38       60.30      9.84 o 
   8   5  12      126.54      119.22     12.21 o 
   0   6  12      503.07      512.83     18.46 o 
   1   6  12     1762.31     1705.62     28.88 o 
   2   6  12     1006.73      955.68     19.52 o 
   3   6  12        2.67        5.22      1.90 o 
   4   6  12       17.22       15.12      3.39 o 
   5   6  12        0.02       -2.87      2.87 o 
   6   6  12        0.38        5.10      5.75 o 
   7   6  12        2.04        1.60      4.00 o 
   1   7  12      604.87      571.54     14.56 o 
   2   7  12      114.36       84.64      6.80 o 
   3   7  12      858.00      788.72     16.96 o 
   4   7  12      161.76      152.63      8.48 o 
   5   7  12      155.33      172.32     10.52 o 
   6   7  12      148.68      151.55     12.53 o 
   7   7  12       20.81       16.98      8.22 o 
   0   8  12     6218.25     5978.13    115.92 o 
   1   8  12     2901.36     2721.60     43.17 o 
   2   8  12     3533.85     3453.00     52.39 o 
   3   8  12      360.55      306.28     11.95 o 
   4   8  12     1576.37     1591.33     36.44 o 
   5   8  12      558.48      528.18     17.57 o 
   6   8  12       14.37       18.61      5.77 o 
   7   8  12       18.16        3.73     10.65 o 
   1   9  12     3926.49     3834.49     57.66 o 
   2   9  12      356.46      313.80     11.26 o 
   3   9  12     3571.48     3537.76     59.35 o 
   4   9  12       62.79       60.03      7.83 o 
   5   9  12      702.71      670.70     22.68 o 
   6   9  12      427.46      415.87     19.48 o 
   0  10  12     1525.91     1432.97     40.41 o 
   1  10  12       31.86       25.29      4.35 o 
   2  10  12     1154.74     1137.27     24.96 o 
   3  10  12       13.61       20.22      4.80 o 
   4  10  12     2802.44     2774.23     56.18 o 
   5  10  12       77.32       69.61      8.88 o 
   6  10  12      329.27      361.95     27.54 o 
   1  11  12      489.32      507.03     16.65 o 
   2  11  12       33.48       39.72      5.49 o 
   3  11  12      832.33      846.02     23.77 o 
   4  11  12      121.52      149.79     12.11 o 
   5  11  12      310.16      324.18     18.84 o 
   0  12  12      231.12      201.54     14.80 o 
   1  12  12       48.26       58.41      6.88 o 
   2  12  12       22.19       18.24      4.78 o 
   3  12  12      143.75      128.27     10.66 o 
   4  12  12      368.21      364.86     18.07 o 
   1  13  12       82.91       85.57      8.66 o 
   2  13  12       17.00       23.76      5.33 o 
   3  13  12      130.88      117.99     12.76 o 
   0  14  12       25.30       20.81      9.79 o 
   1  14  12       57.97       41.88      6.59 o 
   2  14  12       64.00       82.29     12.00 o 
   1   1  13      501.08      472.21      8.33 o 
   2   1  13      139.08      137.43      4.69 o 
   3   1  13      108.47      111.84      4.21 o 
   4   1  13      984.91      883.17     16.66 o 
   5   1  13      210.79      185.89      8.62 o 
   6   1  13       11.96       15.88      4.29 o 
   7   1  13      901.59      911.14     24.12 o 
   8   1  13      966.83      962.46     30.06 o 
   0   2  13      168.77      183.32      6.86 o 
   1   2  13      164.01      232.30      6.00 o 
   2   2  13      177.01      155.92      5.72 o 
   3   2  13     2538.11     2478.62     33.92 o 
   4   2  13      569.25      607.72     12.78 o 
   5   2  13      516.24      461.36     12.69 o 
   6   2  13      664.71      708.90     22.69 o 
   7   2  13      904.57      883.42     25.59 o 
   8   2  13      419.17      386.03     19.97 o 
   1   3  13     2712.56     2912.12     34.95 o 
   2   3  13       45.46       39.21      3.08 o 
   3   3  13       25.08       20.04      2.33 o 
   4   3  13     1888.77     1713.88     26.42 o 
   5   3  13        4.52        6.29      2.76 o 
   6   3  13       57.43       53.20      6.72 o 
   7   3  13      961.69      977.91     27.34 o 
   8   3  13      981.36      971.56     37.65 o 
   0   4  13      950.60     1021.17     34.31 o 
   1   4  13      288.23      289.30      8.57 o 
   2   4  13     2044.42     2066.44     38.98 o 
   3   4  13       63.14       75.91      4.13 o 
   4   4  13     1242.85     1265.99     21.57 o 
   5   4  13      377.97      387.94     15.53 o 
   6   4  13     1668.30     1689.33     40.10 o 
   7   4  13       36.36       27.81      6.27 o 
   8   4  13      392.95      394.45     21.81 o 
   1   5  13     4897.42     5004.12     63.94 o 
   2   5  13       84.33       89.08      5.31 o 
   3   5  13     1332.65     1281.99     22.48 o 
   4   5  13      286.66      290.22     11.02 o 
   5   5  13     3148.61     3161.40     59.53 o 
   6   5  13      138.34      147.10     12.63 o 
   7   5  13     1536.18     1543.30     43.90 o 
   0   6  13    13731.70    13807.44    243.80 o 
   1   6  13      217.07      245.00      8.81 o 
   2   6  13     5827.08     5597.53     76.82 o 
   3   6  13     1860.56     1879.89     30.17 o 
   4   6  13      914.01      962.37     21.15 o 
   5   6  13       91.40      109.04      9.40 o 
   6   6  13     2200.68     2154.12     53.38 o 
   7   6  13     1223.94     1245.48     38.56 o 
   1   7  13     9762.70     9589.88    124.07 o 
   2   7  13      262.50      234.93      9.02 o 
   3   7  13     1229.35     1203.27     22.52 o 
   4   7  13      556.54      561.78     17.12 o 
   5   7  13     2613.85     2628.85     53.38 o 
   6   7  13      410.83      464.82     21.51 o 
   7   7  13      810.77      840.01     39.41 o 
   0   8  13     1332.40     1327.46     36.65 o 
   1   8  13      511.78      501.78     14.14 o 
   2   8  13     3359.74     3354.93     51.58 o 
   3   8  13        0.55        2.27      2.42 o 
   4   8  13      778.35      772.76     23.34 o 
   5   8  13       17.75       19.22      4.75 o 
   6   8  13     2024.41     2084.22     47.33 o 
   7   8  13      148.84      143.14     15.60 o 
   1   9  13      665.31      699.74     17.93 o 
   2   9  13      143.37      135.65      7.62 o 
   3   9  13      235.93      236.52     11.21 o 
   4   9  13      412.38      385.98     16.43 o 
   5   9  13      635.31      653.46     33.65 o 
   6   9  13       66.79       77.43     11.99 o 
   0  10  13      259.21      210.49     13.84 o 
   1  10  13      877.62      828.07     20.53 o 
   2  10  13      737.71      668.72     18.27 o 
   3  10  13     1028.80     1021.53     30.19 o 
   4  10  13        4.10        7.74      6.73 o 
   5  10  13      458.63      455.74     18.63 o 
   6  10  13      152.36      143.40     12.28 o 
   1  11  13        1.63        1.67      3.70 o 
   2  11  13       60.47       68.04      7.20 o 
   3  11  13       25.16       31.23      5.91 o 
   4  11  13      387.51      350.37     17.90 o 
   5  11  13      231.53      227.67     18.12 o 
   0  12  13        6.91        4.07      5.28 o 
   1  12  13        0.26       -0.19      3.55 o 
   2  12  13       14.64       21.68      5.40 o 
   3  12  13       24.05       17.87      5.56 o 
   4  12  13       15.48        4.26      4.86 o 
   1  13  13       43.16       44.26      6.33 o 
   2  13  13        6.24        2.51      3.63 o 
   3  13  13      313.79      312.84     18.46 o 
   0  14  13       23.51       26.32      8.53 o 
   1  14  13        2.44        3.59      3.98 o 
   2  14  13        3.98        3.29      4.07 o 
   0   0  14     9725.20     9664.59    292.00 o 
   1   0  14      582.23      501.77     19.15 o 
   2   0  14     5998.44     5964.26    106.31 o 
   3   0  14      229.16      168.32      8.08 o 
   4   0  14      619.99      586.44     15.83 o 
   5   0  14      613.07      639.94     21.88 o 
   6   0  14     2078.16     2062.70     58.62 o 
   7   0  14     2341.09     2432.05     64.65 o 
   8   0  14     2857.09     2674.52     83.66 o 
   1   1  14     8840.82     9019.82     92.46 o 
   2   1  14     1116.98     1051.69     15.22 o 
   3   1  14     2086.88     1996.42     25.60 o 
   4   1  14     1568.95     1445.65     21.98 o 
   5   1  14     1230.84     1280.94     28.77 o 
   6   1  14        0.18        5.49      2.72 o 
   7   1  14     3359.29     3299.39     61.03 o 
   8   1  14     1705.53     1646.89     42.10 o 
   0   2  14     9220.03     9689.46    139.48 o 
   1   2  14     5172.52     5616.25     59.68 o 
   2   2  14     2494.70     2342.43     28.64 o 
   3   2  14      338.42      330.74      8.06 o 
   4   2  14     2978.46     3102.01     39.77 o 
   5   2  14      172.49      160.66      7.36 o 
   6   2  14      300.23      330.67     13.78 o 
   7   2  14       69.73       62.53      8.05 o 
   8   2  14     1388.99     1361.86     37.21 o 
   1   3  14     2513.99     2506.40     33.02 o 
   2   3  14       63.58       80.69      3.87 o 
   3   3  14      142.30      152.92      5.21 o 
   4   3  14     1606.12     1510.45     24.33 o 
   5   3  14     1178.21     1154.45     31.30 o 
   6   3  14      526.30      535.30     18.08 o 
   7   3  14      352.36      378.58     17.56 o 
   8   3  14        3.56        2.26      5.09 o 
   0   4  14     2245.45     2331.99     44.31 o 
   1   4  14      153.50      157.36      6.05 o 
   2   4  14       67.39       91.80      5.49 o 
   3   4  14     2549.16     2503.59     34.96 o 
   4   4  14     1037.06     1059.15     20.42 o 
   5   4  14     2293.11     2252.35     42.34 o 
   6   4  14       48.83       55.79      8.80 o 
   7   4  14      337.82      353.25     19.71 o 
   8   4  14      968.93     1007.35     44.20 o 
   1   5  14      210.88      181.49      6.83 o 
   2   5  14       91.82       85.45      5.62 o 
   3   5  14        8.59       12.54      2.54 o 
   4   5  14      544.68      577.00     16.44 o 
   5   5  14      720.31      679.71     21.24 o 
   6   5  14      909.67      940.47     31.39 o 
   7   5  14       16.44       18.19      5.02 o 
   0   6  14       55.79       45.12      6.42 o 
   1   6  14      260.47      229.25      8.69 o 
   2   6  14      375.06      327.53      9.70 o 
   3   6  14       44.36       57.53      4.77 o 
   4   6  14       49.54       46.77      4.95 o 
   5   6  14       32.06       30.43      7.61 o 
   6   6  14        0.31        2.08      4.97 o 
   7   6  14       36.09       28.32      7.66 o 
   1   7  14       41.40       43.11      4.70 o 
   2   7  14       59.36       52.02      5.06 o 
   3   7  14        2.78        2.99      2.25 o 
   4   7  14      250.16      255.45     10.17 o 
   5   7  14       72.37       78.83      8.66 o 
   6   7  14      224.28      253.95     15.59 o 
   7   7  14        0.84       21.20      6.48 o 
   0   8  14     3173.00     3093.87     68.39 o 
   1   8  14        1.04        0.63      2.38 o 
   2   8  14      298.50      292.46     10.79 o 
   3   8  14      976.93     1001.21     24.38 o 
   4   8  14      267.66      257.07     13.05 o 
   5   8  14      165.42      185.57     13.59 o 
   6   8  14        5.38       12.12      5.90 o 
   1   9  14      268.88      258.49     10.49 o 
   2   9  14      364.46      368.11     12.72 o 
   3   9  14      200.75      194.40     10.39 o 
   4   9  14      867.21      915.89     26.90 o 
   5   9  14      110.50      125.50      9.64 o 
   6   9  14      531.92      545.69     33.89 o 
   0  10  14      275.03      233.52     23.64 o 
   1  10  14        0.17       -1.10      3.00 o 
   2  10  14      360.78      344.36     18.92 o 
   3  10  14       23.58       27.02      5.48 o 
   4  10  14     1041.04     1017.00     29.39 o 
   5  10  14      555.34      581.18     24.42 o 
   1  11  14      668.80      651.97     18.86 o 
   2  11  14      206.59      222.26     11.32 o 
   3  11  14     2295.22     2342.78     46.54 o 
   4  11  14        5.05        4.69      3.89 o 
   5  11  14      148.67      152.40     12.09 o 
   0  12  14     1051.95     1055.06     36.27 o 
   1  12  14        5.43       -0.25      3.61 o 
   2  12  14     1923.94     1955.13     38.43 o 
   3  12  14      532.80      537.31     20.54 o 
   4  12  14      808.03      844.67     38.75 o 
   1  13  14      736.38      737.63     22.66 o 
   2  13  14      258.89      261.69     13.94 o 
   3  13  14     1372.83     1438.89     46.83 o 
   0  14  14      728.71      687.48     42.58 o 
   1  14  14        4.54        3.97      7.72 o 
   1   1  15     1962.92     1999.26     24.66 o 
   2   1  15       15.46       24.92      2.43 o 
   3   1  15     2583.63     2555.73     32.46 o 
   4   1  15      275.95      290.55      9.99 o 
   5   1  15        6.01       12.78      2.97 o 
   6   1  15        0.03        1.37      3.20 o 
   7   1  15      361.60      356.31     23.61 o 
   8   1  15       70.49       49.61      7.08 o 
   0   2  15     2373.60     2350.71     39.36 o 
   1   2  15       48.82       57.27      3.16 o 
   2   2  15    10152.80    10031.08    103.45 o 
   3   2  15        3.86        9.43      1.90 o 
   4   2  15     1125.22     1217.28     19.83 o 
   5   2  15     1602.18     1664.98     33.53 o 
   6   2  15     1185.31     1220.52     29.49 o 
   7   2  15      106.73      110.00      9.75 o 
   8   2  15       63.98       69.06      8.16 o 
   1   3  15     7124.90     6943.00    109.05 o 
   2   3  15        4.13        8.63      2.08 o 
   3   3  15     3775.42     3837.45     48.84 o 
   4   3  15     1490.08     1513.41     25.98 o 
   5   3  15     1000.87     1028.33     24.50 o 
   6   3  15      152.27      170.35     11.54 o 
   7   3  15     1521.08     1483.48     38.63 o 
   8   3  15      216.22      219.77     17.35 o 
   0   4  15     8089.39     8275.81    134.24 o 
   1   4  15      647.70      739.58     14.89 o 
   2   4  15     2355.54     2272.08     36.17 o 
   3   4  15        0.10        2.07      2.01 o 
   4   4  15      333.58      340.21     11.07 o 
   5   4  15        7.72        5.49      3.70 o 
   6   4  15     1969.46     2028.44     50.84 o 
   7   4  15       20.73       34.43      6.45 o 
   1   5  15     1751.53     1695.06     27.09 o 
   2   5  15      534.73      534.07     12.74 o 
   3   5  15      120.96      133.28      6.44 o 
   4   5  15       52.24       47.76      4.98 o 
   5   5  15     1012.62      987.24     27.03 o 
   6   5  15      462.95      475.02     21.54 o 
   7   5  15      848.81      908.70     31.66 o 
   0   6  15      291.95      333.69     15.04 o 
   1   6  15      140.53      108.27      6.26 o 
   2   6  15       41.69       42.54      4.67 o 
   3   6  15      561.74      557.51     13.81 o 
   4   6  15      472.61      439.47     13.60 o 
   5   6  15       74.66       72.60      8.32 o 
   6   6  15      820.73      788.01     28.74 o 
   7   6  15       68.41       57.66     10.29 o 
   1   7  15       66.83       86.16      6.09 o 
   2   7  15      156.75      148.51      7.41 o 
   3   7  15      386.08      367.03     13.24 o 
   4   7  15      188.46      160.07      8.85 o 
   5   7  15      366.27      362.46     16.11 o 
   6   7  15      410.78      394.35     19.67 o 
   7   7  15      376.30      384.14     24.57 o 
   0   8  15      109.39      122.32      9.94 o 
   1   8  15        2.26        6.37      2.64 o 
   2   8  15     1745.02     1682.93     31.42 o 
   3   8  15        2.27        6.06      3.27 o 
   4   8  15      264.19      258.07     13.28 o 
   5   8  15      110.02      104.82      9.95 o 
   6   8  15      745.56      783.93     27.81 o 
   1   9  15     1289.28     1234.02     26.06 o 
   2   9  15       68.71       69.50      6.57 o 
   3   9  15     2540.35     2513.65     47.21 o 
   4   9  15        0.70        2.89      3.86 o 
   5   9  15      648.82      630.91     22.18 o 
   6   9  15        5.45       15.34      6.29 o 
   0  10  15     1066.09     1088.16     35.17 o 
   1  10  15      160.39      169.01      9.16 o 
   2  10  15     3815.62     3720.14     58.92 o 
   3  10  15      287.48      289.74     16.07 o 
   4  10  15      824.24      819.56     25.97 o 
   5  10  15       31.08       18.51      6.33 o 
   1  11  15     1491.08     1520.54     31.75 o 
   2  11  15      641.39      634.96     18.94 o 
   3  11  15     1588.67     1611.27     36.23 o 
   4  11  15      353.64      326.74     15.63 o 
   5  11  15      497.05      525.40     34.55 o 
   0  12  15      229.63      245.55     16.81 o 
   1  12  15        9.49       14.28      4.02 o 
   2  12  15      209.35      201.97     11.04 o 
   3  12  15       32.28       27.45      6.06 o 
   4  12  15      693.30      686.80     33.81 o 
   1  13  15      131.46      141.48      9.45 o 
   2  13  15       41.31       38.82      5.20 o 
   3  13  15        0.11       -4.68      4.68 o 
   0  14  15      210.66      247.30     32.21 o 
   0   0  16    18596.04    18717.42    405.54 o 
   1   0  16     1174.51     1281.04     27.29 o 
   2   0  16     8118.24     7991.52    195.82 o 
   3   0  16     1095.78     1077.36     25.56 o 
   4   0  16    11101.73    11266.93    205.05 o 
   5   0  16      300.36      293.42     13.17 o 
   6   0  16     1150.63     1195.20     38.02 o 
   7   0  16        1.23       -2.53      5.26 o 
   8   0  16      430.84      399.77     29.90 o 
   1   1  16     9709.32     9542.29     98.36 o 
   2   1  16       68.24       79.17      3.62 o 
   3   1  16     8868.66     8654.04     95.55 o 
   4   1  16       94.84       84.41      4.93 o 
   5   1  16     1260.76     1302.12     38.56 o 
   6   1  16      185.00      187.87     10.45 o 
   7   1  16     1679.60     1687.52     38.49 o 
   8   1  16       75.14       78.52      8.34 o 
   0   2  16    12351.20    12489.22    196.74 o 
   1   2  16      446.10      515.01     10.88 o 
   2   2  16      226.79      191.55      6.01 o 
   3   2  16       13.15        9.62      1.92 o 
   4   2  16     2087.20     2101.24     29.69 o 
   5   2  16        0.54        1.66      2.64 o 
   6   2  16     1382.39     1432.27     37.15 o 
   7   2  16       11.34        8.48      6.43 o 
   1   3  16       25.56       26.01      3.64 o 
   2   3  16       36.65       42.92      3.93 o 
   3   3  16      329.71      302.25      9.19 o 
   4   3  16       20.15       17.65      3.40 o 
   5   3  16      691.65      652.99     20.45 o 
   6   3  16        8.88        8.45      5.76 o 
   7   3  16      438.62      469.74     21.70 o 
   0   4  16       56.81       43.91      5.04 o 
   1   4  16       17.38       17.47      2.71 o 
   2   4  16      978.01     1015.60     21.50 o 
   3   4  16      139.40      136.82      6.29 o 
   4   4  16      253.66      221.64      9.76 o 
   5   4  16      149.73      140.87      9.50 o 
   6   4  16       50.16       52.26     10.08 o 
   7   4  16      315.05      335.20     17.79 o 
   1   5  16     1219.81     1154.62     22.53 o 
   2   5  16      551.93      512.38     13.86 o 
   3   5  16       29.82       37.30      3.98 o 
   4   5  16        1.59        0.91      2.19 o 
   5   5  16      192.22      182.95     10.93 o 
   6   5  16       24.29       34.92      7.67 o 
   7   5  16        0.88        6.70      3.89 o 
   0   6  16     1470.22     1417.34     37.47 o 
   1   6  16       86.39       68.18      5.52 o 
   2   6  16       66.87       59.62      5.39 o 
   3   6  16      484.39      476.40     12.84 o 
   4   6  16      242.65      239.55     11.31 o 
   5   6  16       81.25       83.89      8.52 o 
   6   6  16        0.44        7.56      5.67 o 
   7   6  16       15.99       13.94      8.94 o 
   1   7  16       55.82       52.68      5.19 o 
   2   7  16       30.00       33.53      4.16 o 
   3   7  16     1453.80     1413.65     30.26 o 
   4   7  16      140.69      124.35      8.73 o 
   5   7  16        0.46       -2.57      3.73 o 
   6   7  16        0.15        1.80      3.48 o 
   0   8  16      490.32      522.99     24.51 o 
   1   8  16       90.23       99.34      6.84 o 
   2   8  16      915.78      890.49     21.03 o 
   3   8  16       84.56       75.00      7.38 o 
   4   8  16       14.49       10.21      5.05 o 
   5   8  16       66.22       62.17      7.80 o 
   6   8  16       81.65      115.22     12.69 o 
   1   9  16       52.33       37.61      5.22 o 
   2   9  16       12.64        7.84      3.66 o 
   3   9  16      198.06      196.40     12.25 o 
   4   9  16        8.49        5.04      4.26 o 
   5   9  16       68.18       70.47      7.94 o 
   6   9  16        8.82       17.45      7.37 o 
   0  10  16     1255.25     1213.96     37.94 o 
   1  10  16        8.57        6.49      3.92 o 
   2  10  16      181.59      211.50     10.52 o 
   3  10  16       30.34       26.50      5.58 o 
   4  10  16        8.55        7.68      3.97 o 
   5  10  16        0.13        8.07      4.08 o 
   1  11  16     1742.15     1731.11     35.04 o 
   2  11  16        5.42        6.34      4.06 o 
   3  11  16      581.63      575.17     19.64 o 
   4  11  16        3.29        3.78      4.11 o 
   0  12  16     2478.96     2473.72     69.42 o 
   1  12  16       32.99       14.43      4.03 o 
   2  12  16     1826.31     1859.31     37.63 o 
   3  12  16        0.98        0.93      3.77 o 
   1  13  16     3134.79     3155.32     58.95 o 
   2  13  16       37.95       41.90      5.49 o 
   1   1  17     2837.42     2772.56     32.89 o 
   2   1  17      450.43      409.61      8.72 o 
   3   1  17      509.63      526.25     11.16 o 
   4   1  17      531.13      502.61     13.20 o 
   5   1  17        3.42        5.86      2.77 o 
   6   1  17      363.97      371.48     14.72 o 
   7   1  17       49.05       61.52      7.90 o 
   0   2  17     3258.06     3404.29     61.41 o 
   1   2  17       51.21       54.09      4.06 o 
   2   2  17     2500.56     2489.43     34.23 o 
   3   2  17      916.65      856.25     16.20 o 
   4   2  17     1206.09     1274.34     23.23 o 
   5   2  17      577.51      602.27     17.70 o 
   6   2  17      507.64      522.48     22.00 o 
   7   2  17     1026.09     1034.53     34.26 o 
   1   3  17     1777.03     1636.29     24.58 o 
   2   3  17      887.07      847.05     16.89 o 
   3   3  17     3000.88     3030.27     45.02 o 
   4   3  17       58.92       53.93      5.14 o 
   5   3  17     1391.76     1414.67     33.49 o 
   6   3  17      657.35      654.99     25.47 o 
   7   3  17      768.99      772.70     31.48 o 
   0   4  17     1952.05     1839.52     43.57 o 
   1   4  17      473.91      488.63     11.91 o 
   2   4  17     3273.91     2917.66     41.95 o 
   3   4  17      813.65      802.14     17.12 o 
   4   4  17      838.55      833.40     20.96 o 
   5   4  17      838.01      842.11     24.68 o 
   6   4  17      665.66      647.39     25.37 o 
   7   4  17      110.71      113.75      9.90 o 
   1   5  17     1793.54     1731.86     30.35 o 
   2   5  17      156.73      152.44      6.73 o 
   3   5  17     1727.29     1618.24     27.84 o 
   4   5  17      768.70      782.80     19.08 o 
   5   5  17      465.66      477.67     19.86 o 
   6   5  17      441.96      484.85     22.00 o 
   7   5  17      247.04      273.60     17.27 o 
   0   6  17        7.83        9.48      3.93 o 
   1   6  17      102.90       96.88      6.47 o 
   2   6  17     1370.13     1378.74     26.61 o 
   3   6  17      453.73      422.75     13.03 o 
   4   6  17      477.63      464.11     14.48 o 
   5   6  17     1583.35     1609.83     38.49 o 
   6   6  17     1672.09     1716.67     46.76 o 
   7   6  17      140.33      149.54     13.93 o 
   1   7  17      184.33      181.01      8.32 o 
   2   7  17      160.76      136.92      7.32 o 
   3   7  17      850.49      884.96     22.85 o 
   4   7  17      418.60      442.34     20.75 o 
   5   7  17      764.85      739.85     26.81 o 
   6   7  17      839.70      801.77     28.79 o 
   0   8  17      320.99      294.00     15.81 o 
   1   8  17      141.69      162.58      8.27 o 
   2   8  17     1932.81     1921.75     35.27 o 
   3   8  17       59.45       50.24      6.42 o 
   4   8  17      537.20      507.51     25.96 o 
   5   8  17      220.29      220.96     15.76 o 
   6   8  17      417.26      451.25     31.83 o 
   1   9  17      897.52      906.51     22.08 o 
   2   9  17        2.97        1.65      3.47 o 
   3   9  17     2939.07     2848.43     52.49 o 
   4   9  17       46.46       42.82      7.05 o 
   5   9  17      446.92      438.27     17.67 o 
   0  10  17      268.20      300.52     17.81 o 
   1  10  17      532.66      527.02     16.76 o 
   2  10  17     1476.70     1418.94     31.32 o 
   3  10  17       21.57       21.95      4.99 o 
   4  10  17     1538.18     1585.56     39.36 o 
   5  10  17      336.69      324.66     20.34 o 
   1  11  17      306.73      306.98     12.85 o 
   2  11  17       44.21       30.07      5.33 o 
   3  11  17      952.92      956.39     26.38 o 
   4  11  17      740.77      782.47     45.04 o 
   0  12  17      127.28      160.05     17.18 o 
   1  12  17       26.27       24.37      5.22 o 
   2  12  17      140.04      143.67      9.07 o 
   3  12  17        6.82       10.48      4.57 o 
   1  13  17       16.55        7.38      5.45 o 
   2  13  17      264.88      269.05     16.17 o 
   0   0  18     6396.91     6443.37    269.70 o 
   1   0  18      789.71      733.08     18.96 o 
   2   0  18     1492.55     1345.85     29.63 o 
   3   0  18      516.12      509.41     18.23 o 
   4   0  18      666.16      645.85     27.42 o 
   5   0  18      219.91      259.00     14.11 o 
   6   0  18      614.45      680.59     27.42 o 
   7   0  18     1115.73     1149.21     56.91 o 
   1   1  18     2589.06     2573.69     34.75 o 
   2   1  18     1790.87     1699.52     24.23 o 
   3   1  18      521.30      502.25     11.66 o 
   4   1  18      381.03      393.53     10.65 o 
   5   1  18     1520.74     1428.36     52.93 o 
   6   1  18      232.29      226.62     12.50 o 
   7   1  18     1314.57     1327.09     35.84 o 
   0   2  18     1862.61     1814.91     37.55 o 
   1   2  18      257.41      247.53      8.10 o 
   2   2  18      790.69      692.59     15.64 o 
   3   2  18      960.63      920.10     27.29 o 
   4   2  18     2676.69     2658.87     42.73 o 
   5   2  18      169.96      181.83     10.23 o 
   6   2  18      748.11      788.53     27.85 o 
   7   2  18       19.93       16.05      7.99 o 
   1   3  18     2911.32     2849.59     40.59 o 
   2   3  18      492.55      465.54     11.83 o 
   3   3  18     1252.08     1212.00     22.29 o 
   4   3  18      146.92      159.11      7.68 o 
   5   3  18     1680.40     1665.88     37.78 o 
   6   3  18      820.59      784.31     28.34 o 
   7   3  18      147.75      171.99     13.00 o 
   0   4  18     3467.06     3597.43     74.61 o 
   1   4  18      441.05      399.36     10.84 o 
   2   4  18     1803.61     1742.70     28.68 o 
   3   4  18      812.47      732.17     16.59 o 
   4   4  18     1106.65     1090.03     23.87 o 
   5   4  18     2210.25     2285.67     47.94 o 
   6   4  18      126.69      115.32     12.11 o 
   7   4  18      301.71      315.74     16.81 o 
   1   5  18      875.64      910.65     20.72 o 
   2   5  18      118.16      103.15      6.26 o 
   3   5  18      147.63      166.12      7.45 o 
   4   5  18      132.15      140.52      7.60 o 
   5   5  18      744.55      699.62     22.98 o 
   6   5  18     1893.96     1893.03     49.93 o 
   7   5  18       70.27       73.31      9.78 o 
   0   6  18       59.40       79.55      8.52 o 
   1   6  18      288.56      274.33     10.22 o 
   2   6  18       89.05      107.20      6.85 o 
   3   6  18      187.28      163.98      8.01 o 
   4   6  18       16.62       18.16      4.39 o 
   5   6  18       10.45       21.19      5.69 o 
   6   6  18       78.95       71.11      9.56 o 
   1   7  18      209.48      228.71      9.56 o 
   2   7  18       43.93       44.11      4.98 o 
   3   7  18        3.37       -1.16      3.21 o 
   4   7  18      205.75      223.02     11.31 o 
   5   7  18      115.17      122.10     12.03 o 
   6   7  18      206.48      234.01     14.96 o 
   0   8  18     2738.76     2602.09     62.03 o 
   1   8  18      787.10      792.90     19.88 o 
   2   8  18       21.07       24.12      4.65 o 
   3   8  18        7.41        5.33      5.63 o 
   4   8  18      219.27      215.05     12.62 o 
   5   8  18      984.59     1026.05     32.90 o 
   6   8  18      694.98      711.98     41.76 o 
   1   9  18     1776.77     1747.20     34.00 o 
   2   9  18      216.17      186.15      9.89 o 
   3   9  18      297.21      349.14     14.71 o 
   4   9  18      838.18      869.34     27.30 o 
   5   9  18      364.78      324.97     20.75 o 
   0  10  18     2256.44     2265.33     58.83 o 
   1  10  18       51.79       46.23      6.23 o 
   2  10  18      594.02      612.12     18.67 o 
   3  10  18       58.10       51.90      6.42 o 
   4  10  18      697.01      721.66     24.01 o 
   5  10  18       62.38       62.05     10.74 o 
   1  11  18      494.60      502.82     16.91 o 
   2  11  18        1.04        1.16      3.40 o 
   3  11  18      731.59      760.10     22.92 o 
   4  11  18       50.82       52.18     25.11 o 
   0  12  18      680.17      773.82     30.61 o 
   1  12  18        6.00        2.42      2.47 o 
   2  12  18       98.68       95.13     11.59 o 
   3  12  18        4.41        6.88      6.61 o 
   1  13  18      540.86      534.30     22.01 o 
   1   1  19      896.80      945.07     17.36 o 
   2   1  19      560.50      502.50     11.86 o 
   3   1  19       89.89       70.99      4.66 o 
   4   1  19      198.99      184.69      7.57 o 
   5   1  19       29.47       36.01      4.65 o 
   6   1  19       34.03       35.77      7.78 o 
   7   1  19      121.61      135.46     15.02 o 
   0   2  19     3533.22     3584.88     65.43 o 
   1   2  19      529.28      498.75     11.39 o 
   2   2  19      145.60      126.29      5.53 o 
   3   2  19      315.48      308.31      9.65 o 
   4   2  19      522.31      565.68     15.24 o 
   5   2  19        3.86        4.54      3.68 o 
   6   2  19       76.97       96.22     11.13 o 
   7   2  19      209.61      223.07     12.45 o 
   1   3  19       41.82       35.46      3.83 o 
   2   3  19      840.93      782.05     16.74 o 
   3   3  19       93.68       77.26      5.66 o 
   4   3  19       35.62       40.18      4.59 o 
   5   3  19        4.28        5.66      3.92 o 
   6   3  19      331.99      330.10     17.96 o 
   7   3  19      586.88      583.32     23.96 o 
   0   4  19       90.83      104.75      9.11 o 
   1   4  19       54.34       51.10      4.97 o 
   2   4  19     1882.02     1888.59     30.75 o 
   3   4  19      374.23      372.63     11.17 o 
   4   4  19     1161.38     1093.09     29.51 o 
   5   4  19      164.32      159.67     10.99 o 
   6   4  19      820.43      821.13     29.46 o 
   7   4  19        0.19       12.71      4.76 o 
   1   5  19     4684.32     4570.68     65.72 o 
   2   5  19        7.73       12.28      2.81 o 
   3   5  19     2579.35     2552.35     39.60 o 
   4   5  19      599.47      607.53     16.89 o 
   5   5  19     2437.07     2500.37     52.27 o 
   6   5  19      167.19      143.10     12.44 o 
   0   6  19     6630.91     6440.95    125.35 o 
   1   6  19       79.55       72.61      6.06 o 
   2   6  19     6648.52     6669.28     91.85 o 
   3   6  19       56.46       62.32      6.51 o 
   4   6  19     2781.49     2694.87     49.14 o 
   5   6  19     1264.55     1266.23     33.63 o 
   6   6  19      700.82      695.97     26.81 o 
   1   7  19     4818.92     4561.98     67.17 o 
   2   7  19      307.12      337.05     12.23 o 
   3   7  19     3932.86     3866.14     64.64 o 
   4   7  19      246.25      234.10     11.68 o 
   5   7  19     2455.13     2422.64     57.63 o 
   6   7  19      229.64      229.28     33.85 o 
   0   8  19      344.90      316.72     17.21 o 
   1   8  19       33.69       34.12      5.07 o 
   2   8  19     4356.97     4216.41     64.48 o 
   3   8  19       28.18       31.32      5.54 o 
   4   8  19     1030.71     1049.99     29.98 o 
   5   8  19       85.46      101.71      9.89 o 
   1   9  19      551.84      559.62     17.24 o 
   2   9  19       99.60       91.69      8.05 o 
   3   9  19      231.05      250.85     12.44 o 
   4   9  19        8.36        6.84      3.45 o 
   5   9  19       21.13       49.68     12.56 o 
   0  10  19      538.47      458.35     22.32 o 
   1  10  19       55.14       67.32      7.28 o 
   2  10  19      173.16      159.71      9.83 o 
   3  10  19       15.72        9.82      3.93 o 
   4  10  19      170.19      169.31     14.65 o 
   1  11  19      185.34      173.16      9.83 o 
   2  11  19       84.69       87.44      7.05 o 
   3  11  19      208.19      181.65     32.21 o 
   0  12  19        2.42       17.75      9.01 o 
   1  12  19       13.38       11.39      5.63 o 
   2  12  19       82.51       80.42     13.98 o 
   0   0  20        8.31       13.69      7.10 o 
   1   0  20      424.78      348.01     28.13 o 
   2   0  20      201.27      175.19     19.70 o 
   3   0  20       69.96       46.57      9.09 o 
   4   0  20       10.43        5.62      6.01 o 
   5   0  20      930.39      956.67     43.64 o 
   6   0  20      812.41      702.58     60.60 o 
   1   1  20      291.12      315.40      9.15 o 
   2   1  20      125.83      147.50      6.07 o 
   3   1  20      281.28      234.45      8.02 o 
   4   1  20      746.89      735.66     20.27 o 
   5   1  20      387.13      378.76     19.70 o 
   6   1  20        3.21       12.59      8.04 o 
   7   1  20     1616.18     1826.61    108.09 o 
   0   2  20     6240.33     6496.98    109.83 o 
   1   2  20      106.14      105.50      5.20 o 
   2   2  20      375.47      391.27     10.39 o 
   3   2  20      207.54      206.13      8.07 o 
   4   2  20     1223.85     1203.93     28.47 o 
   5   2  20        0.03        1.87      4.16 o 
   6   2  20     1077.58     1051.04     33.55 o 
   7   2  20       18.57       31.80     11.11 o 
   1   3  20     7991.35     7858.46     97.74 o 
   2   3  20      450.29      499.67     12.85 o 
   3   3  20      193.52      218.11      8.26 o 
   4   3  20       82.55       84.21      6.75 o 
   5   3  20     2069.08     2022.96     44.13 o 
   6   3  20      101.59       99.93     11.54 o 
   7   3  20      596.23      608.46     36.40 o 
   0   4  20    14346.71    14023.06    249.68 o 
   1   4  20        3.09        5.58      2.60 o 
   2   4  20      806.49      806.33     17.43 o 
   3   4  20        0.02        2.85      2.14 o 
   4   4  20     2578.34     2663.51     44.72 o 
   5   4  20      104.79      108.98      9.92 o 
   6   4  20      566.37      549.51     23.70 o 
   7   4  20        4.60       -4.97      5.55 o 
   1   5  20     2661.44     2583.23     42.20 o 
   2   5  20        5.85        5.67      2.36 o 
   3   5  20     1234.66     1299.38     26.39 o 
   4   5  20       21.61       18.99      4.16 o 
   5   5  20      928.84      935.18     27.80 o 
   6   5  20      288.55      267.66     20.71 o 
   0   6  20      359.52      375.05     17.58 o 
   1   6  20       10.99        4.93      2.71 o 
   2   6  20      552.07      530.80     15.48 o 
   3   6  20       16.32       11.03      4.80 o 
   4   6  20        0.20        0.46      5.26 o 
   5   6  20      416.92      398.89     19.26 o 
   6   6  20        0.07        3.85      5.21 o 
   1   7  20      234.22      237.78     10.36 o 
   2   7  20       81.78       84.42      7.19 o 
   3   7  20      412.49      415.34     15.73 o 
   4   7  20        0.94        1.97      3.79 o 
   5   7  20      935.26      961.31     31.62 o 
   6   7  20       46.06      108.64     24.02 o 
   0   8  20     4520.05     4335.58     98.49 o 
   1   8  20      244.50      225.47     10.56 o 
   2   8  20      898.83      934.22     22.92 o 
   3   8  20      397.89      415.65     16.04 o 
   4   8  20     2512.58     2541.96     56.23 o 
   5   8  20        0.64       -0.16      4.02 o 
   1   9  20     2440.39     2311.36     42.04 o 
   2   9  20       75.40       79.51      7.68 o 
   3   9  20     1825.27     1782.72     38.80 o 
   4   9  20       12.55       10.22      3.85 o 
   0  10  20     1077.13     1083.68     36.93 o 
   1  10  20        1.61        4.33      3.64 o 
   2  10  20      923.14      945.83     24.14 o 
   3  10  20       31.75       18.86      3.90 o 
   4  10  20     1169.62     1253.98     81.34 o 
   1  11  20      539.81      536.97     17.46 o 
   2  11  20        3.18        7.27      3.57 o 
   3  11  20      251.62      271.80     23.95 o 
   0  12  20      273.54      299.18     26.48 o 
   1  12  20       23.90       35.52     10.43 o 
   2  12  20       70.43       71.13      8.27 o 
   1   1  21      311.04      275.70      8.89 o 
   2   1  21     1425.87     1466.60     25.48 o 
   3   1  21      161.93      165.00      7.59 o 
   4   1  21      207.60      218.13     10.86 o 
   5   1  21        3.20        3.44      4.53 o 
   6   1  21      225.36      238.98     19.11 o 
   0   2  21      930.12      927.15     34.97 o 
   1   2  21     1529.44     1472.34     23.89 o 
   2   2  21      719.35      701.83     15.73 o 
   3   2  21        1.37       -0.83      1.71 o 
   4   2  21        5.13        7.20      2.85 o 
   5   2  21     1457.87     1388.64     42.54 o 
   6   2  21      196.69      184.73     13.17 o 
   7   2  21      708.72      795.64     37.02 o 
   1   3  21      214.99      230.04      8.37 o 
   2   3  21        1.27        4.19      2.26 o 
   3   3  21     1388.31     1371.22     27.14 o 
   4   3  21      453.43      490.33     15.95 o 
   5   3  21       38.88       58.14      7.83 o 
   6   3  21      677.78      657.85     29.91 o 
   0   4  21      260.28      338.12     24.19 o 
   1   4  21      115.70      111.63      6.71 o 
   2   4  21     1694.58     1675.35     30.77 o 
   3   4  21        2.33        2.47      2.45 o 
   4   4  21      987.29     1008.96     23.30 o 
   5   4  21      236.71      228.25     12.16 o 
   6   4  21      628.22      646.60     33.17 o 
   1   5  21     1093.66     1076.69     23.19 o 
   2   5  21      251.28      253.10     12.35 o 
   3   5  21     2657.30     2734.89     45.19 o 
   4   5  21       12.89       10.02      5.15 o 
   5   5  21     1861.43     1886.28     43.72 o 
   6   5  21      565.34      533.01     22.83 o 
   0   6  21     2559.79     2495.70     59.69 o 
   1   6  21      115.94      106.13      7.15 o 
   2   6  21     3242.96     3182.70     51.09 o 
   3   6  21      437.68      434.37     15.75 o 
   4   6  21     2286.83     2354.01     56.17 o 
   5   6  21     1102.32     1185.78     49.63 o 
   6   6  21      723.61      813.45     37.46 o 
   1   7  21     3202.77     2997.27     49.35 o 
   2   7  21        0.14       -0.78      3.15 o 
   3   7  21     2975.60     2932.73     53.40 o 
   4   7  21      650.03      666.50     20.79 o 
   5   7  21      612.64      668.19     25.33 o 
   0   8  21      770.90      761.25     28.84 o 
   1   8  21      283.45      270.95     11.72 o 
   2   8  21     2055.83     2118.23     39.43 o 
   3   8  21        0.01        4.51      3.88 o 
   4   8  21      425.58      445.12     19.52 o 
   5   8  21      346.43      339.03     26.33 o 
   1   9  21      200.30      191.24     10.22 o 
   2   9  21       78.41       89.73      8.21 o 
   3   9  21      702.07      726.31     22.25 o 
   4   9  21        0.40        3.17      2.93 o 
   0  10  21      126.03      140.37     12.59 o 
   1  10  21      183.49      156.39      9.46 o 
   2  10  21      264.75      219.99     11.66 o 
   3  10  21      153.04      154.96     10.83 o 
   4  10  21       23.35       30.02     13.65 o 
   1  11  21       91.68      109.17      7.67 o 
   2  11  21      644.10      625.02     26.47 o 
   3  11  21        1.02       -0.14      4.91 o 
   0  12  21      258.35      313.35     35.48 o 
   1  12  21       22.92       13.16      5.81 o 
   0   0  22     3921.27     4238.74    159.13 o 
   1   0  22      585.63      589.73     24.78 o 
   2   0  22     1208.29     1203.35     39.13 o 
   3   0  22       33.39       25.72      5.46 o 
   4   0  22     4762.78     4506.07    131.15 o 
   5   0  22     1543.43     1591.71     63.58 o 
   6   0  22     1972.73     1846.26    110.82 o 
   1   1  22     2831.08     2889.78     44.91 o 
   2   1  22      459.90      426.57     12.72 o 
   3   1  22     3165.13     3254.85     53.93 o 
   4   1  22      375.08      376.46     16.38 o 
   5   1  22     1453.63     1407.27     37.14 o 
   6   1  22      345.44      359.00     28.56 o 
   0   2  22     4164.91     4312.28     78.35 o 
   1   2  22        3.08        9.58      2.75 o 
   2   2  22     1108.31     1023.57     27.17 o 
   3   2  22      204.53      185.49     11.51 o 
   4   2  22     1862.77     1889.32     40.41 o 
   5   2  22       45.80       42.12      7.57 o 
   6   2  22      174.79      197.87     14.71 o 
   1   3  22       80.14       88.99      5.60 o 
   2   3  22      159.22      146.04      6.95 o 
   3   3  22     1448.01     1449.04     28.55 o 
   4   3  22      172.97      179.77      9.84 o 
   5   3  22      728.93      736.00     23.77 o 
   6   3  22      487.72      463.40     22.94 o 
   0   4  22      102.97       96.89     10.40 o 
   1   4  22      925.52      860.48     19.93 o 
   2   4  22       48.21       57.35      5.50 o 
   3   4  22       59.17       57.60      4.99 o 
   4   4  22      384.64      364.68     15.50 o 
   5   4  22     1558.34     1596.53     38.94 o 
   6   4  22      520.65      585.61     26.90 o 
   1   5  22      195.18      178.32      8.67 o 
   2   5  22       10.30       13.17      3.33 o 
   3   5  22       38.50       31.89      4.45 o 
   4   5  22      763.42      805.94     22.60 o 
   5   5  22       29.97       35.02      7.20 o 
   6   5  22      630.55      717.85     34.67 o 
   0   6  22      566.44      521.33     22.01 o 
   1   6  22        2.73       -1.06      2.68 o 
   2   6  22        6.90        2.42      3.21 o 
   3   6  22       43.48       35.37      5.75 o 
   4   6  22       80.34       86.34      8.54 o 
   5   6  22      221.98      239.86     14.03 o 
   6   6  22       36.33       44.22     16.38 o 
   1   7  22       36.84       31.54      5.17 o 
   2   7  22      384.67      391.97     14.02 o 
   3   7  22       55.77       51.76      6.73 o 
   4   7  22      117.11       96.75      8.78 o 
   5   7  22       62.16       52.08      9.61 o 
   0   8  22       35.83       29.72      7.57 o 
   1   8  22      184.02      191.47     10.09 o 
   2   8  22        9.82        8.25      5.29 o 
   3   8  22      309.04      322.14     14.12 o 
   4   8  22       53.28       44.88      6.96 o 
   5   8  22      229.28      206.35     30.57 o 
   1   9  22       67.76       77.67      7.59 o 
   2   9  22      713.65      739.19     20.91 o 
   3   9  22        3.70        7.22      3.09 o 
   4   9  22       72.05       80.42     15.70 o 
   0  10  22      374.15      362.57     19.71 o 
   1  10  22        3.01        3.24      3.15 o 
   2  10  22      150.42      163.30      8.95 o 
   3  10  22      200.40      215.04     30.02 o 
   1  11  22      866.08      858.99     32.43 o 
   2  11  22        2.85        3.41      5.73 o 
   1   1  23     1490.28     1457.11     27.58 o 
   2   1  23       83.73      100.79      6.92 o 
   3   1  23      741.98      773.53     20.33 o 
   4   1  23        1.92        5.11      3.76 o 
   5   1  23      174.46      172.16     12.01 o 
   6   1  23       97.73      116.61     18.29 o 
   0   2  23     1950.10     1905.55     47.24 o 
   1   2  23      296.18      278.30     10.99 o 
   2   2  23     3847.59     3835.04     71.78 o 
   3   2  23       22.71       21.50      4.08 o 
   4   2  23     2338.08     2380.09     57.33 o 
   5   2  23      330.35      320.18     18.71 o 
   6   2  23      298.50      323.84     28.05 o 
   1   3  23     2339.26     2354.16     39.39 o 
   2   3  23      677.46      698.86     16.48 o 
   3   3  23     4603.75     4618.27     68.50 o 
   4   3  23      165.45      145.30      8.45 o 
   5   3  23     1481.90     1502.39     40.93 o 
   6   3  23        6.64        8.94      8.80 o 
   0   4  23      233.95      261.29     14.30 o 
   1   4  23      428.07      383.45     12.70 o 
   2   4  23     3328.01     3308.47     52.05 o 
   3   4  23       22.02        9.81      2.92 o 
   4   4  23     1006.30     1036.15     24.36 o 
   5   4  23       14.88       33.52      6.67 o 
   6   4  23      277.37      321.50     18.19 o 
   1   5  23       47.80       54.71      5.88 o 
   2   5  23       12.57       10.81      3.38 o 
   3   5  23      951.67      943.24     24.68 o 
   4   5  23      272.88      273.12     12.74 o 
   5   5  23      754.48      798.05     28.06 o 
   6   5  23      252.20      242.26     17.08 o 
   0   6  23     1041.55     1072.52     34.34 o 
   1   6  23       34.33       31.59      4.97 o 
   2   6  23      624.61      613.51     17.75 o 
   3   6  23       35.08       44.92      6.40 o 
   4   6  23      229.24      222.40     11.57 o 
   5   6  23       56.23       56.52      8.59 o 
   1   7  23       38.82       30.94      5.16 o 
   2   7  23        4.82        4.25      3.34 o 
   3   7  23      221.84      219.19     11.46 o 
   4   7  23       43.58       53.74      8.30 o 
   5   7  23      190.39      191.62     12.59 o 
   0   8  23       52.19       43.97      9.00 o 
   1   8  23        8.74        1.99      3.62 o 
   2   8  23      942.40      941.64     23.95 o 
   3   8  23       22.58       29.76      4.78 o 
   4   8  23      180.00      160.46     11.11 o 
   1   9  23      695.23      654.29     23.50 o 
   2   9  23      197.34      181.78      9.84 o 
   3   9  23     1334.81     1406.86     40.26 o 
   4   9  23      297.09      292.30     39.03 o 
   0  10  23     1649.14     1658.49     54.45 o 
   1  10  23        1.86        2.23      3.10 o 
   2  10  23     1685.94     1701.78     40.65 o 
   3  10  23      177.24      175.67     24.84 o 
   1  11  23     1846.24     1993.91     63.33 o 
   0   0  24     2817.65     2884.05    207.99 o 
   1   0  24       50.27       34.46      5.99 o 
   2   0  24     7670.00     7690.38    238.98 o 
   3   0  24      174.25      185.55     12.61 o 
   4   0  24     6054.91     6256.43    177.93 o 
   5   0  24       55.37       61.37     13.11 o 
   1   1  24     3945.24     3781.74     60.53 o 
   2   1  24      369.00      366.50     13.23 o 
   3   1  24     4273.26     4310.52     68.57 o 
   4   1  24       37.79       30.09      6.68 o 
   5   1  24     2512.27     2467.94     62.02 o 
   6   1  24      133.94       91.17     16.38 o 
   0   2  24     1195.98     1274.93     42.53 o 
   1   2  24       12.00       13.71      3.60 o 
   2   2  24     1324.77     1313.58     30.91 o 
   3   2  24        5.53        5.71      3.21 o 
   4   2  24     1976.84     1935.83     69.72 o 
   5   2  24      226.74      227.26     14.40 o 
   6   2  24      285.99      296.43     33.30 o 
   1   3  24      117.39      125.96      8.13 o 
   2   3  24        6.28        5.11      3.01 o 
   3   3  24        6.42        9.79      3.46 o 
   4   3  24      241.64      235.41     12.61 o 
   5   3  24      909.24      911.94     34.26 o 
   6   3  24        0.78       19.51      8.76 o 
   0   4  24      206.76      209.39     13.15 o 
   1   4  24       36.32       29.50      4.54 o 
   2   4  24      189.70      189.60      9.18 o 
   3   4  24        8.13        7.56      3.59 o 
   4   4  24       60.58       62.02      7.40 o 
   5   4  24      295.00      299.51     16.45 o 
   6   4  24        1.70       -3.00      5.19 o 
   1   5  24      312.97      343.84     12.62 o 
   2   5  24      171.25      200.23      9.58 o 
   3   5  24      109.69      100.95      8.76 o 
   4   5  24      100.36       97.06      8.97 o 
   5   5  24        5.41        8.51      4.73 o 
   0   6  24      384.91      384.46     19.47 o 
   1   6  24      102.28       88.54      7.54 o 
   2   6  24        0.34        1.93      3.07 o 
   3   6  24      109.41       97.02      9.14 o 
   4   6  24        4.47        9.43      3.64 o 
   5   6  24      178.70      199.57     13.17 o 
   1   7  24      100.71      108.78      8.67 o 
   2   7  24        2.68        3.52      3.34 o 
   3   7  24       15.17       17.06      5.31 o 
   4   7  24       98.32      119.42      8.41 o 
   0   8  24      330.21      332.82     18.67 o 
   1   8  24      278.37      264.53     12.10 o 
   2   8  24      404.01      405.36     15.06 o 
   3   8  24      153.60      144.13     11.33 o 
   4   8  24       25.63       24.03      6.69 o 
   1   9  24      150.04      148.51      9.36 o 
   2   9  24       12.94       14.75      4.02 o 
   3   9  24       13.25       21.90      5.51 o 
   0  10  24      509.19      459.60     31.44 o 
   1  10  24       20.14       21.91      5.51 o 
   2  10  24       34.41       11.70     16.65 o 
   1   1  25      256.21      274.22     15.75 o 
   2   1  25       70.47       74.53      7.03 o 
   3   1  25      952.04      987.61     24.51 o 
   4   1  25      899.22      919.66     29.08 o 
   5   1  25       33.88       48.86      7.78 o 
   0   2  25       62.47       60.17      9.96 o 
   1   2  25      393.37      406.26     14.16 o 
   2   2  25     3046.89     3028.84     56.53 o 
   3   2  25      476.03      474.59     16.09 o 
   4   2  25       93.53      128.89     11.47 o 
   5   2  25     1242.80     1321.30     47.99 o 
   1   3  25     1083.00     1125.09     28.71 o 
   2   3  25        9.30       11.89      4.15 o 
   3   3  25      971.14      887.89     25.96 o 
   4   3  25      196.58      223.28     14.00 o 
   5   3  25      561.57      577.40     26.62 o 
   0   4  25      399.19      388.87     18.93 o 
   1   4  25      134.03      128.77      8.16 o 
   2   4  25     1675.21     1693.30     35.24 o 
   3   4  25      216.29      208.10     12.51 o 
   4   4  25      591.04      580.39     20.71 o 
   5   4  25        4.66       -3.07      4.82 o 
   1   5  25     1305.45     1238.97     27.04 o 
   2   5  25       19.17       21.28      4.44 o 
   3   5  25      410.66      378.67     15.22 o 
   4   5  25      248.67      259.55     12.44 o 
   5   5  25      889.98      991.17     35.43 o 
   0   6  25      411.26      436.96     29.39 o 
   1   6  25      863.70      888.75     22.46 o 
   2   6  25      592.18      570.22     21.07 o 
   3   6  25      358.93      320.34     14.19 o 
   4   6  25      444.28      453.37     16.75 o 
   5   6  25      314.85      323.11     21.43 o 
   1   7  25      174.57      178.52     10.42 o 
   2   7  25      351.98      339.63     15.60 o 
   3   7  25      462.82      439.91     16.72 o 
   4   7  25      294.04      287.36     16.36 o 
   0   8  25      164.79      167.69     17.68 o 
   1   8  25       46.38       61.08      6.51 o 
   2   8  25     1192.84     1179.52     27.90 o 
   3   8  25        8.74       13.95      5.76 o 
   4   8  25      301.60      315.03     26.34 o 
   1   9  25     1516.13     1450.39     32.04 o 
   2   9  25      108.57      111.26     10.96 o 
   3   9  25      364.69      367.63     22.34 o 
   0  10  25      460.67      569.38     49.68 o 
   1  10  25      201.24      180.81     15.52 o 
   0   0  26     2385.38     2254.93     78.54 o 
   1   0  26      503.79      498.70     24.79 o 
   2   0  26      928.99      897.40     42.87 o 
   3   0  26     1050.62     1116.52     41.06 o 
   4   0  26        7.94       23.31      8.77 o 
   5   0  26      404.34      377.58     51.04 o 
   1   1  26      673.27      609.58     18.85 o 
   2   1  26      198.90      182.01      9.83 o 
   3   1  26      719.22      748.72     21.14 o 
   4   1  26       62.41       86.22     11.48 o 
   5   1  26      332.89      356.97     19.30 o 
   0   2  26      841.78      767.76     32.14 o 
   1   2  26        8.86       12.61      4.20 o 
   2   2  26      271.83      272.46     13.05 o 
   3   2  26       16.39       24.49      5.43 o 
   4   2  26     1630.30     1629.82     42.62 o 
   5   2  26        5.85        8.33      8.01 o 
   1   3  26     1821.76     1712.75     38.43 o 
   2   3  26      219.59      233.95     12.37 o 
   3   3  26     1042.73     1059.81     28.46 o 
   4   3  26     1451.59     1437.21     39.57 o 
   5   3  26      278.96      283.37     17.57 o 
   0   4  26     5368.12     5365.88    147.29 o 
   1   4  26       94.27       88.20      9.22 o 
   2   4  26      319.24      343.03     15.79 o 
   3   4  26      833.35      787.63     27.03 o 
   4   4  26      936.70      909.23     32.13 o 
   5   4  26      534.44      500.61     27.92 o 
   1   5  26      455.86      436.97     15.08 o 
   2   5  26       17.93       21.24      4.85 o 
   3   5  26      331.37      344.86     15.81 o 
   4   5  26      605.03      589.51     21.07 o 
   5   5  26      291.42      299.13     16.83 o 
   0   6  26      293.99      285.10     19.07 o 
   1   6  26        1.20        5.44      4.14 o 
   2   6  26       22.78       29.57      5.13 o 
   3   6  26        1.90        4.47      3.68 o 
   4   6  26        0.10        4.92      5.57 o 
   1   7  26       16.21        8.82      3.84 o 
   2   7  26      162.68      172.67      9.78 o 
   3   7  26       67.91       68.36      8.29 o 
   4   7  26      179.26      195.75     11.63 o 
   0   8  26      711.34      699.30     28.99 o 
   1   8  26       14.01       17.62      3.46 o 
   2   8  26      156.58      152.93      9.39 o 
   3   8  26      532.13      554.27     22.49 o 
   1   9  26     1041.02     1011.12     31.93 o 
   2   9  26      248.12      263.18     12.76 o 
   0  10  26      325.05      269.13     30.57 o 
   1   1  27       48.51       47.18      5.81 o 
   2   1  27      233.39      232.36     11.19 o 
   3   1  27      276.56      289.02     18.60 o 
   4   1  27       19.15       25.17      7.13 o 
   5   1  27        0.36        9.67      7.96 o 
   0   2  27      159.55      170.64     15.07 o 
   1   2  27      669.77      658.72     23.27 o 
   2   2  27      112.32      134.47     10.04 o 
   3   2  27      870.96      860.69     23.58 o 
   4   2  27      469.87      470.95     20.60 o 
   5   2  27        0.01        3.60      7.03 o 
   1   3  27        3.49       10.04      4.48 o 
   2   3  27        1.90        6.91      4.26 o 
   3   3  27       49.70       47.85      7.04 o 
   4   3  27      537.92      542.22     24.75 o 
   5   3  27      116.21      190.48     30.74 o 
   0   4  27      271.77      276.04     20.37 o 
   1   4  27      668.71      645.87     21.86 o 
   2   4  27      964.97      983.84     27.95 o 
   3   4  27       52.85       71.86     12.82 o 
   4   4  27      105.08      111.77     10.99 o 
   5   4  27      194.56      189.32     17.76 o 
   1   5  27     3167.97     3131.70     73.24 o 
   2   5  27      363.14      343.44     17.18 o 
   3   5  27     1282.74     1287.15     37.18 o 
   4   5  27       90.65      106.49      9.66 o 
   0   6  27     5405.71     5583.14    117.81 o 
   1   6  27       23.96       35.76      5.56 o 
   2   6  27     3461.01     3457.41     61.22 o 
   3   6  27      137.65      139.71     10.34 o 
   4   6  27      601.62      593.90     25.68 o 
   1   7  27     3521.90     3475.78     58.13 o 
   2   7  27       40.53       43.50      5.27 o 
   3   7  27     1209.07     1280.58     37.58 o 
   0   8  27     1913.77     1972.45     64.66 o 
   1   8  27      115.33      114.01      8.90 o 
   2   8  27     1130.08     1220.38     36.57 o 
   1   9  27      242.16      255.81     13.46 o 
   0   0  28       37.06       30.11     13.65 o 
   1   0  28      217.84      212.68     16.80 o 
   2   0  28        7.31       17.60      7.48 o 
   3   0  28       23.24       24.84      7.77 o 
   4   0  28      585.50      624.35     50.50 o 
   5   0  28      635.62      613.32     52.41 o 
   1   1  28      178.65      196.55     11.56 o 
   2   1  28      409.12      397.06     15.27 o 
   3   1  28      132.24      149.26     10.39 o 
   4   1  28        2.58        0.96      4.02 o 
   5   1  28      350.35      395.53     19.89 o 
   0   2  28     1335.68     1306.66     46.18 o 
   1   2  28       28.80       34.53      6.22 o 
   2   2  28      723.49      729.70     23.24 o 
   3   2  28       55.43       55.61      7.76 o 
   4   2  28      385.69      441.70     43.49 o 
   5   2  28      147.17      168.50     12.58 o 
   1   3  28     1704.23     1676.24     39.10 o 
   2   3  28       30.00       28.37      5.97 o 
   3   3  28     1617.28     1592.83     42.18 o 
   4   3  28      108.23      112.77     11.99 o 
   0   4  28     1711.79     1773.37     98.63 o 
   1   4  28      332.69      318.84     15.40 o 
   2   4  28     2349.28     2284.43     48.75 o 
   3   4  28      156.40      144.24     11.33 o 
   4   4  28      958.77      915.35     40.10 o 
   1   5  28     1059.96     1028.98     29.39 o 
   2   5  28        0.29       -2.36      3.66 o 
   3   5  28     1239.87     1165.93     35.28 o 
   4   5  28       61.92       79.19      9.68 o 
   0   6  28       97.04      105.35     14.74 o 
   1   6  28      205.50      171.93     13.16 o 
   2   6  28       40.01       49.92      6.79 o 
   3   6  28       45.69       63.57      9.22 o 
   1   7  28      431.53      456.68     16.02 o 
   2   7  28       88.64      101.07      9.36 o 
   3   7  28       57.93       74.34     10.48 o 
   0   8  28      535.50      497.40     27.49 o 
   1   8  28      214.62      197.53     11.11 o 
   2   8  28     1540.49     1611.23     39.64 o 
   1   1  29       10.52       24.74      5.26 o 
   2   1  29      359.63      349.05     22.62 o 
   3   1  29       10.33       12.90      4.27 o 
   4   1  29      192.23      219.58     14.73 o 
   0   2  29       14.19       27.24     11.59 o 
   1   2  29      447.38      442.02     19.37 o 
   2   2  29       42.32       49.82      7.20 o 
   3   2  29      172.51      189.24     11.39 o 
   4   2  29       69.25       70.58      8.65 o 
   1   3  29      704.04      691.48     23.05 o 
   2   3  29      143.75      136.46     10.58 o 
   3   3  29        4.42       14.14      4.02 o 
   4   3  29      108.02      143.96     13.48 o 
   0   4  29     1322.32     1379.27     49.95 o 
   1   4  29      111.96      104.78     16.39 o 
   2   4  29     1089.04     1085.78     30.31 o 
   3   4  29        0.10        7.87      5.99 o 
   4   4  29       53.62       55.10     11.83 o 
   1   5  29     1535.31     1623.93     39.56 o 
   2   5  29        0.02        0.16      5.49 o 
   3   5  29      166.68      164.61     13.45 o 
   0   6  29      284.71      293.20     21.43 o 
   1   6  29        0.81       -4.16      4.16 o 
   2   6  29     2691.21     2896.02     73.62 o 
   3   6  29      327.93      330.22     22.06 o 
   1   7  29     1749.99     1767.22     46.58 o 
   2   7  29       26.14       24.67      6.08 o 
   0   8  29      574.65      616.31     57.32 o 
   0   0  30      704.31      771.91     60.05 o 
   1   0  30      575.62      633.08     30.88 o 
   2   0  30     2054.57     1995.76     62.91 o 
   3   0  30      379.04      366.60     22.61 o 
   4   0  30     2170.92     2176.54    123.92 o 
   1   1  30     2004.47     2017.94     44.67 o 
   2   1  30       28.64       35.35      6.54 o 
   3   1  30     1210.41     1254.49     32.87 o 
   4   1  30      320.57      303.59     20.84 o 
   0   2  30      833.43      891.12     39.58 o 
   1   2  30        4.79        7.42      4.31 o 
   2   2  30     1485.85     1507.92     37.20 o 
   3   2  30       39.70       45.04      8.94 o 
   4   2  30      754.85      761.10     41.88 o 
   1   3  30       43.02       54.02      7.22 o 
   2   3  30      203.17      207.10     12.39 o 
   3   3  30      494.33      499.02     23.96 o 
   0   4  30      415.90      405.48     24.92 o 
   1   4  30        5.46        2.19      3.62 o 
   2   4  30        5.17        6.66      4.03 o 
   3   4  30      260.76      266.90     20.65 o 
   1   5  30       16.08       15.74      5.47 o 
   2   5  30      112.14      122.49     12.82 o 
   3   5  30       50.15       61.52      9.92 o 
   0   6  30       13.08        8.35      5.77 o 
   1   6  30       30.48       42.09      6.85 o 
   2   6  30        3.37       -1.94      6.78 o 
   1   7  30       56.80       61.42      7.12 o 
   1   1  31      823.75      882.33     31.57 o 
   2   1  31       91.12       81.93      8.38 o 
   3   1  31       94.65       92.90     14.20 o 
   0   2  31     2410.75     2509.02     74.89 o 
   1   2  31      121.20       83.83      9.04 o 
   2   2  31     2220.02     2274.51     61.20 o 
   3   2  31        1.05       -4.64      6.95 o 
   1   3  31     2965.30     3074.02     61.35 o 
   2   3  31        5.33        1.50      5.95 o 
   3   3  31      616.83      632.18     32.37 o 
   0   4  31      399.62      382.34     24.26 o 
   1   4  31       17.11       23.31      6.12 o 
   2   4  31     1357.73     1396.79     45.13 o 
   1   5  31      181.69      220.39     13.70 o 
   2   5  31      339.49      402.93     20.73 o 
   0   6  31      193.42      195.90     26.49 o 
   1   6  31        0.01       -3.96      3.96 o 
   0   0  32     5354.97     5423.60    229.28 o 
   1   0  32        5.39       28.93     16.38 o 
   2   0  32     2378.92     2120.85    114.64 o 
   3   0  32      834.04      955.89     71.51 o 
   1   1  32     2202.53     2173.38     58.87 o 
   2   1  32      193.08      167.51     16.83 o 
   0   2  32      930.86      966.25     40.66 o 
   1   2  32        2.73       -0.79      3.82 o 
   2   2  32      503.31      537.32     28.87 o 
   1   3  32       61.71       73.40      8.54 o 
   2   3  32        4.39       10.63      4.97 o 
   0   4  32       22.99       20.24      6.41 o 
   1   4  32      138.71      143.03     10.67 o 
   1   1  33      108.58      131.42     13.29 o 
   0   2  33      519.78      478.69     26.80 o 
   1   2  33        0.75       11.93      3.73 o 
   1   3  33      851.84      920.28     34.31 o 
                                                 
